# Supplementary material for: Biocontrol Mechanisms of a Chinese Heterorhabditis indica Strain Against Tuta absoluta: Virulence Assay and Time-Course Transcriptomics of Host Immune Responses
Source: Insects. 2026 Feb 26;17(3):240. doi: 10.3390/insects17030240 (PMC13027325; doi:10.3390/insects17030240)
Supplement: Supplementary file 1 [file insects-17-00240-s001.zip]

Archive with 2 entries (2 files):
- processed count matrices.xlsx
- Supplementary Material-revised.pdf
