# Supplementary material for: Biocontrol Mechanisms of a Chinese Heterorhabditis indica Strain Against Tuta absoluta: Virulence Assay and Time-Course Transcriptomics of Host Immune Responses
Source: Insects. 2026 Feb 26;17(3):240. doi: 10.3390/insects17030240 (PMC13027325; doi:10.3390/insects17030240)
Supplement: Supplementary file 1 [file insects-17-00240-s001.zip › processed count matrices.xlsx]

## Sheet: Sheet1
Geneid	GeneName	Chr	Start	End	Strand	Length	T12h1	T12h2	T12h3	T18h1	T18h2	T18h3	T6h1	T6h2	T6h3	ck1	ck2	ck3	GeneName	UniProtID	ProtName	RefSeqID	RefSeqDescription	PfamID	PfamDescription	InterproID	InterproDescription	EggnogID	EggnogDescription	GoTerm	GoClass	GoDefine	KoID	KoPathwayID	KoPathway
O0L34_g10967	O0L34_g10967	JAQAHW010000029.1	2831879	2844113	+	921	10.1829	6.40714	11.3975	5.9072	5.5102	1.78289	10.4281	11.1056	11.7299	0.99607	1.0034	0.885718	O0L34_g10967	-	-	-	-	-	-	-	-	-	-	-	-	-	-	-	-
O0L34_g11109	O0L34_g11109	JAQAHW010000008.1	723435	724775	+	1341	59.5897	59.2591	28.0456	62.9913	28.0762	61.6837	55.7334	56.454	49.1916	13.9899	13.2904	15.4106	O0L34_g11109	O46108	Lipase 3	NP_477331.1	lipase 3	PF04083	Partial alpha/beta-hydrolase lipase region	IPR006693;IPR025483;IPR029058	Partial AB-hydrolase lipase domain;Lipase, eukaryotic;Alpha/Beta hydrolase fold	KOG2624	Triglyceride lipase-cholesterol esterase	GO:0016788;GO:0016042;GO:0016787;GO:0004806;GO:0006629;GO:0004620;GO:0047372	molecular_function;biological_process;molecular_function;molecular_function;biological_process;molecular_function;molecular_function	Catalysis of the hydrolysis of any ester bond.;The chemical reactions and pathways resulting in the breakdown of lipids, compounds soluble in an organic solvent but not, or sparingly, in an aqueous solvent.;Catalysis of the hydrolysis of various bonds, e.g. C-O, C-N, C-C, phosphoric anhydride bonds, etc.;Catalysis of the reaction: triacylglycerol + H2O = diacylglycerol + a carboxylate.;The chemic…	K01052	ko04979;ko04142;ko00100	Cholesterol metabolism;Lysosome;Steroid biosynthesis
O0L34_g1534	O0L34_g1534	JAQAHW010000002.1	23146495	23147664	+	435	27.3188	19.1725	21.1703	18.1022	14.3466	2.51654	17.2615	26.3634	26.2224	0.421784	0.606981	0.156273	O0L34_g1534	Q5U126	GEO11286p1	NP_001261576.1;NP_001097547.1	uncharacterized protein Dmel_CG34461, isoform B;uncharacterized protein Dmel_CG34461, isoform A	PF00379	Insect cuticle protein	IPR000618;IPR031311	Insect cuticle protein;Chitin-binding type R&R consensus	ENOG502SGA3	-	GO:0031012;GO:0040003;GO:0008010;GO:0062129;GO:0042302	cellular_component;biological_process;molecular_function;cellular_component;molecular_function	A structure lying external to one or more cells, which provides structural support, biochemical or biomechanical cues for cells or tissues.;Synthesis and deposition of a chitin-based noncellular, hardened, or membranous secretion from an epithelial sheet. An example of this process is found in Drosophila melanogaster.;The action of a molecule that contributes to the structural integrity of the ch…	-	-	-
O0L34_g18306	O0L34_g18306	JAQAHW010000021.1	9260170	9260613	-	444	3.47223	1.94927	3.62608	10.1575	6.95064	3.69829	7.07929	10.1222	7.34024	0.309926	0.446008	0.306211	O0L34_g18306	-	-	-	-	-	-	-	-	-	-	-	-	-	-	-	-
O0L34_g13439	O0L34_g13439	JAQAHW010000046.1	2771684	2776012	-	429	126.825	105.273	128.648	119.644	66.5015	53.7459	122.114	192.905	143.216	35.7115	26.4652	32.9595	O0L34_g13439	-	-	-	-	-	-	-	-	-	-	-	-	-	-	-	-
O0L34_g13006	O0L34_g13006	JAQAHW010000054.1	742603	762983	+	981	69.3437	40.6632	71.7517	55.8239	44.811	51.8892	100.513	79.0667	83.2393	15.991	15.9472	17.4625	O0L34_g13006	Q9VBX2	Molybdopterin synthase catalytic subunit	NP_651340.1	molybdenum cofactor synthesis 2B	PF02391	MoaE protein	IPR003448;IPR028888;IPR036563	Molybdopterin biosynthesis MoaE;Molybdopterin synthase catalytic subunit, eukaryotes;Molybdopterin biosynthesis MoaE subunit superfamily	KOG3307	Molybdopterin converting factor subunit 2	GO:1990140;GO:0006777;GO:0032324;GO:0016740;GO:0005700;GO:0030366;GO:0140672;GO:0006338;GO:0005634;GO:0005829;GO:0005737	cellular_component;biological_process;biological_process;molecular_function;cellular_component;molecular_function;cellular_component;biological_process;cellular_component;cellular_component;cellular_component	A heterotetrameric protein complex that catalyses sulfur transfer from the sulfur carrier subunit of molybdopterin synthase to precursor Z to synthesize molybdopterin as part of molybdopterin cofactor (Moco) biosynthesis. In E. coli the subunits are MoaE and MoaD; in human, MOCS2B and MOCS2A. Moco biosynthesis and its constituent molecules are evolutionarily conserved.;The chemical reactions and …	K03635	ko00790;ko04122;ko01100	Folate biosynthesis;Sulfur relay system;Metabolic pathways
O0L34_g3998	O0L34_g3998	JAQAHW010000020.1	8103624	8120387	+	981	64.5636	39.1393	68.0098	50.4969	43.4827	46.5189	87.9343	76.4601	69.889	18.703	15.5435	15.0371	O0L34_g3998	Q9VBX2	Molybdopterin synthase catalytic subunit	NP_651340.1	molybdenum cofactor synthesis 2B	PF02391	MoaE protein	IPR003448;IPR028888;IPR036563	Molybdopterin biosynthesis MoaE;Molybdopterin synthase catalytic subunit, eukaryotes;Molybdopterin biosynthesis MoaE subunit superfamily	KOG3307	Molybdopterin converting factor subunit 2	GO:1990140;GO:0006777;GO:0032324;GO:0016740;GO:0005700;GO:0030366;GO:0140672;GO:0006338;GO:0005634;GO:0005829;GO:0005737	cellular_component;biological_process;biological_process;molecular_function;cellular_component;molecular_function;cellular_component;biological_process;cellular_component;cellular_component;cellular_component	A heterotetrameric protein complex that catalyses sulfur transfer from the sulfur carrier subunit of molybdopterin synthase to precursor Z to synthesize molybdopterin as part of molybdopterin cofactor (Moco) biosynthesis. In E. coli the subunits are MoaE and MoaD; in human, MOCS2B and MOCS2A. Moco biosynthesis and its constituent molecules are evolutionarily conserved.;The chemical reactions and …	K03635	ko00790;ko04122;ko01100	Folate biosynthesis;Sulfur relay system;Metabolic pathways
O0L34_g3359	O0L34_g3359	JAQAHW010000052.1	2644306	2645163	-	858	6.21399	4.12656	5.02885	1.66867	1.27888	1.83406	23.2694	20.4103	11.6767	0.427683	0.538537	0.871524	O0L34_g3359	-	-	-	-	-	-	-	-	-	-	-	-	-	-	-	-
O0L34_g7965	O0L34_g7965	JAQAHW010000011.1	13378037	13382113	-	660	129.056	115.874	120.407	165.19	129.262	98.6884	145.078	202.405	169.72	46.703	48.5068	47.0702	O0L34_g7965	-	-	-	-	-	-	-	-	-	-	-	-	-	-	-	-
O0L34_g16653	O0L34_g16653	JAQAHW010000023.1	2696543	2696974	+	432	186.315	47.3535	306.642	782.308	547.05	602.937	68.0435	46.4563	30.456	1.91121	0.916795	1.25887	O0L34_g16653	-	-	-	-	-	-	-	-	-	-	-	-	-	-	-	-
O0L34_g6908	O0L34_g6908	JAQAHW010000003.1	5175946	5209335	+	3630	4.95486	2.42758	6.91893	1.93262	1.22801	2.09213	6.63854	9.58447	7.46517	1.8196	2.10939	2.02251	O0L34_g6908	Q27571	Nitric oxide synthase	NP_001027243.2;NP_001027240.1;NP_523541.2	nitric oxide synthase, isoform K;nitric oxide synthase, isoform F;nitric oxide synthase, isoform A	PF00667;PF00258;PF00175;PF02898	FAD binding domain;Flavodoxin;Oxidoreductase NAD-binding domain;Nitric oxide synthase, oxygenase domain	IPR001094;IPR001433;IPR001709;IPR003097;IPR004030;IPR008254;IPR012144;IPR017927;IPR017938;IPR023173;IPR029039;IPR036119;IPR039261;IPR044940;IPR044943;IPR044944	Flavodoxin-like;Oxidoreductase FAD/NAD(P)-binding;Flavoprotein pyridine nucleotide cytochrome reductase;Sulfite reductase [NADPH] flavoprotein alpha-component-like, FAD-binding;Nitric oxide synthase, N-terminal;Flavodoxin/nitric oxide synthase;Nitric-oxide synthase, eukaryote;FAD-binding domain, ferredoxin reductase-type;Riboflavin synthase-like beta-barrel;NADPH-cytochrome p450 reductase, FAD-bi…	KOG1158	NADP/FAD dependent oxidoreductase	GO:0050660;GO:0050661;GO:0046620;GO:0005777;GO:0007444;GO:0006527;GO:0007263;GO:0005886;GO:0005575;GO:0008156;GO:0005516;GO:0004517;GO:0007399;GO:0005634;GO:0002027;GO:0005829;GO:0008285;GO:0009725;GO:0046872;GO:0016491;GO:0007416;GO:0020037;GO:0032496;GO:0010181;GO:0006809;GO:0140460	molecular_function;molecular_function;biological_process;cellular_component;biological_process;biological_process;biological_process;cellular_component;cellular_component;biological_process;molecular_function;molecular_function;biological_process;cellular_component;biological_process;cellular_component;biological_process;biological_process;molecular_function;molecular_function;biological_process;…	Binding to FAD, flavin-adenine dinucleotide, the coenzyme or the prosthetic group of various flavoprotein oxidoreductase enzymes, in either the oxidized form, FAD, or the reduced form, FADH2.;Binding to nicotinamide-adenine dinucleotide phosphate, a coenzyme involved in many redox and biosynthetic reactions; binding may be to either the oxidized form, NADP+, or the reduced form, NADPH.;Any proces…	K13240	ko04371;ko04730;ko04713;ko04145;ko01100;ko04020;ko00330;ko01110;ko04926;ko00220;ko05010;ko05014;ko04970	Apelin signaling pathway;Long-term depression;Circadian entrainment;Phagosome;Metabolic pathways;Calcium signaling pathway;Arginine and proline metabolism;Biosynthesis of secondary metabolites;Relaxin signaling pathway;Arginine biosynthesis;Alzheimer disease;Amyotrophic lateral sclerosis (ALS);Salivary secretion
O0L34_g11273	O0L34_g11273	JAQAHW010000008.1	6227164	6231537	+	1866	10.9814	11.0894	6.59178	7.74939	6.17438	4.5099	8.92141	13.7035	12.3876	1.37656	1.73336	1.12934	O0L34_g11273	P18173	Glucose dehydrogenase [FAD, quinone]	NP_477503.1	glucose dehydrogenase, isoform A	PF05199;PF00732	GMC oxidoreductase;GMC oxidoreductase	IPR000172;IPR007867;IPR012132;IPR036188	Glucose-methanol-choline oxidoreductase, N-terminal;Glucose-methanol-choline oxidoreductase, C-terminal;Glucose-methanol-choline oxidoreductase;FAD/NAD(P)-binding domain superfamily	KOG1238	Glucose dehydrogenase/choline dehydrogenase/mandelonitrile lyase (GMC oxidoreductase family)	GO:0016491;GO:0050660;GO:0008364;GO:0006006;GO:0005576;GO:0140762;GO:0016614;GO:0046693	molecular_function;molecular_function;biological_process;biological_process;cellular_component;molecular_function;molecular_function;biological_process	Catalysis of an oxidation-reduction (redox) reaction, a reversible chemical reaction in which the oxidation state of an atom or atoms within a molecule is altered. One substrate acts as a hydrogen or electron donor and becomes oxidized, while the other acts as hydrogen or electron acceptor and becomes reduced.;Binding to FAD, flavin-adenine dinucleotide, the coenzyme or the prosthetic group of va…	K00115	ko00030;ko01100;ko01130;ko01110	Pentose phosphate pathway;Metabolic pathways;Biosynthesis of antibiotics;Biosynthesis of secondary metabolites
O0L34_g16026	O0L34_g16026	JAQAHW010000028.1	6253429	6259257	+	420	105.531	38.4032	138.918	302.365	125.566	258.687	74.561	82.2838	65.0952	18.8937	9.11556	13.7576	O0L34_g16026	P02839	Larval cuticle protein 1	NP_001260801.1;NP_476619.1	larval cuticle protein 1, isoform B;larval cuticle protein 1, isoform A	PF00379	Insect cuticle protein	IPR000618;IPR031311	Insect cuticle protein;Chitin-binding type R&R consensus	ENOG502TD3C	-	GO:0008363;GO:0042302;GO:0008010;GO:0040003;GO:0062129	biological_process;molecular_function;molecular_function;biological_process;cellular_component	Synthesis and deposition of a chitin-based larval cuticle. The insect larval cuticle is a secretion from epidermal cells that is shed at each molt. An example of this is found in Drosophila melanogaster.;The action of a molecule that contributes to the structural integrity of a cuticle.;The action of a molecule that contributes to the structural integrity of the chitin-based cuticle of a larva. A…	-	-	-
O0L34_g12433	O0L34_g12433	JAQAHW010000015.1	3208504	3208947	+	444	54.8323	51.9215	22.3367	25.958	12.8201	29.8945	55.8477	53.2286	72.4509	12.6037	12.1909	17.3009	O0L34_g12433	Q8SY19	glutathione transferase	NP_524696.2	microsomal glutathione S-transferase-like, isoform A	PF01124	MAPEG family	IPR001129;IPR023352;IPR040162	Membrane-associated, eicosanoid/glutathione metabolism (MAPEG) protein;Membrane associated eicosanoid/glutathione metabolism-like domain superfamily;Microsomal glutathione S-transferase 1-like	ENOG502S0BD	-	GO:0004364;GO:0016020;GO:0016853;GO:0043231;GO:0050220;GO:0016740;GO:0004601;GO:0004602;GO:0098869	molecular_function;cellular_component;molecular_function;cellular_component;molecular_function;molecular_function;molecular_function;molecular_function;biological_process	Catalysis of the reaction: R-X + glutathione = H-X + R-S-glutathione. R may be an aliphatic, aromatic or heterocyclic group; X may be a sulfate, nitrile or halide group.;A lipid bilayer along with all the proteins and protein complexes embedded in it and attached to it.;Catalysis of the geometric or structural changes within one molecule. Isomerase is the systematic name for any enzyme of EC clas…	-	-	-
O0L34_g10974	O0L34_g10974	JAQAHW010000029.1	2997093	3001000	+	906	324.655	228.397	315.812	227.953	161.836	202.612	388.885	358.783	277.917	22.3776	35.3361	35.5651	O0L34_g10974	-	-	-	-	-	-	-	-	-	-	-	-	-	-	-	-
O0L34_g5895	O0L34_g5895	JAQAHW010000010.1	6147813	6151856	+	381	1156.93	676.728	1158	1161.35	624.957	648.449	650.519	1084.41	926.048	46.1098	77.4439	51.2072	O0L34_g5895	P27779	Pupal cuticle protein Edg-78E	NP_524198.1;NP_001287140.1	Ecdysone-dependent gene 78E, isoform A;Ecdysone-dependent gene 78E, isoform B	PF00379	Insect cuticle protein	IPR000618;IPR031311	Insect cuticle protein;Chitin-binding type R&R consensus	ENOG502T7Y8	-	GO:0042302;GO:0008010;GO:0040003;GO:0008011;GO:0062129	molecular_function;molecular_function;biological_process;molecular_function;cellular_component	The action of a molecule that contributes to the structural integrity of a cuticle.;The action of a molecule that contributes to the structural integrity of the chitin-based cuticle of a larva. An example of this is found in Drosophila melanogaster.;Synthesis and deposition of a chitin-based noncellular, hardened, or membranous secretion from an epithelial sheet. An example of this process is fou…	-	-	-
O0L34_g14750	O0L34_g14750	JAQAHW010000036.1	1591967	1597592	-	1598	9.4063	4.82516	9.51078	52.9055	37.4656	32.8819	8.6692	13.0438	13.2188	2.06669	2.51975	2.42478	O0L34_g14750	Q9VGT8	UDP-glucuronosyltransferase	NP_001097744.1	UDP-glycosyltransferase family 35 member C1	PF00201	UDP-glucoronosyl and UDP-glucosyl transferase	IPR002213;IPR035595	UDP-glucuronosyl/UDP-glucosyltransferase;UDP-glycosyltransferase family, conserved site	KOG1192	UDP-glucuronosyl and UDP-glucosyl transferase	GO:0015020;GO:0008194;GO:0016020;GO:0016757	molecular_function;molecular_function;cellular_component;molecular_function	Catalysis of the reaction: UDP-glucuronate + acceptor = UDP + acceptor beta-D-glucuronoside.;Catalysis of the transfer of a glycosyl group from a UDP-sugar to a small hydrophobic molecule.;A lipid bilayer along with all the proteins and protein complexes embedded in it and attached to it.;Catalysis of the transfer of a glycosyl group from one compound (donor) to another (acceptor).	K00699	ko00983;ko01100;ko00053;ko00860;ko00982;ko00040;ko00830;ko00140;ko05204;ko00980;ko01110	Drug metabolism - other enzymes;Metabolic pathways;Ascorbate and aldarate metabolism;Porphyrin and chlorophyll metabolism;Drug metabolism - cytochrome P450;Pentose and glucuronate interconversions;Retinol metabolism;Steroid hormone biosynthesis;Chemical carcinogenesis;Metabolism of xenobiotics by cytochrome P450;Biosynthesis of secondary metabolites
O0L34_g16658	O0L34_g16658	JAQAHW010000023.1	2753991	2754401	-	411	87.6801	51.3045	163.113	577.216	240.279	382.211	86.2491	33.5588	64.1711	0.781224	0.963638	1.65399	O0L34_g16658	-	-	-	-	-	-	-	-	-	-	-	-	-	-	-	-
O0L34_g4111	O0L34_g4111	JAQAHW010000004.1	1045913	1048917	-	327	1547.96	1017.3	1490.44	3073.6	1942.46	1511.9	1792.51	2062.05	1419.13	326.414	341.956	267.966	O0L34_g4111	C0HL64	Larval cuticle protein 65Ag1	NP_477272.1;NP_477273.1	Lcp65Ag2;Lcp65Ag1	PF00379	Insect cuticle protein	IPR000618;IPR031311	Insect cuticle protein;Chitin-binding type R&R consensus	-	-	GO:0008363;GO:0042302;GO:0008010;GO:0040003;GO:0005576;GO:0062129	biological_process;molecular_function;molecular_function;biological_process;cellular_component;cellular_component	Synthesis and deposition of a chitin-based larval cuticle. The insect larval cuticle is a secretion from epidermal cells that is shed at each molt. An example of this is found in Drosophila melanogaster.;The action of a molecule that contributes to the structural integrity of a cuticle.;The action of a molecule that contributes to the structural integrity of the chitin-based cuticle of a larva. A…	-	-	-
O0L34_g1560	O0L34_g1560	JAQAHW010000002.1	24333702	24334785	+	585	11.0904	8.74219	5.72438	23.2501	14.5366	9.94114	18.109	27.0211	24.7603	4.62611	2.25673	4.88053	O0L34_g1560	Q4V480	Cuticular protein 92A	NP_650813.2	cuticular protein 92A	PF00379	Insect cuticle protein	IPR000618;IPR031311	Insect cuticle protein;Chitin-binding type R&R consensus	ENOG502S21C	-	GO:0031012;GO:0040003;GO:0008010;GO:0062129;GO:0042302	cellular_component;biological_process;molecular_function;cellular_component;molecular_function	A structure lying external to one or more cells, which provides structural support, biochemical or biomechanical cues for cells or tissues.;Synthesis and deposition of a chitin-based noncellular, hardened, or membranous secretion from an epithelial sheet. An example of this process is found in Drosophila melanogaster.;The action of a molecule that contributes to the structural integrity of the ch…	-	-	-
O0L34_g831	O0L34_g831	JAQAHW010000002.1	6415790	6426744	+	1008	18.6081	17.6405	15.0776	5.75244	6.5314	4.88703	26.2165	26.6746	21.6146	11.1942	9.88829	10.9926	O0L34_g831	Q8SXE5	RH59033p	-	-	PF03473;PF03476	MOSC domain;MOSC N-terminal beta barrel domain	IPR005302;IPR005303;IPR011037	Molybdenum cofactor sulfurase, C-terminal;Molybdenum cofactor sulfurase, middle domain;Pyruvate kinase-like, insert domain superfamily	-	-	GO:0003824;GO:0030151;GO:0030170;GO:0016020	molecular_function;molecular_function;molecular_function;cellular_component	Catalysis of a biochemical reaction at physiological temperatures. In biologically catalyzed reactions, the reactants are known as substrates, and the catalysts are naturally occurring macromolecular substances known as enzymes. Enzymes possess specific binding sites for substrates, and are usually composed wholly or largely of protein, but RNA that has catalytic activity (ribozyme) is often also…	-	-	-
O0L34_g1538	O0L34_g1538	JAQAHW010000002.1	23212907	23213923	-	801	2.48605	1.57163	2.57275	0.893707	1.28426	0.256249	2.18006	2.99887	2.33576	0.286324	0.329634	0.424338	O0L34_g1538	P27780	Pupal cuticle protein Edg-84A	NP_524247.1	Ecdysone-dependent gene 84A	PF00379	Insect cuticle protein	IPR000618;IPR031311	Insect cuticle protein;Chitin-binding type R&R consensus	ENOG502TDXQ	-	GO:0042302;GO:0008010;GO:0040003;GO:0008011;GO:0031012;GO:0062129	molecular_function;molecular_function;biological_process;molecular_function;cellular_component;cellular_component	The action of a molecule that contributes to the structural integrity of a cuticle.;The action of a molecule that contributes to the structural integrity of the chitin-based cuticle of a larva. An example of this is found in Drosophila melanogaster.;Synthesis and deposition of a chitin-based noncellular, hardened, or membranous secretion from an epithelial sheet. An example of this process is fou…	-	-	-
O0L34_g1536	O0L34_g1536	JAQAHW010000002.1	23207522	23208086	+	411	15.7855	12.6347	14.2587	16.3724	10.5122	4.82758	11.8964	23.3781	22.3204	1.22764	2.08788	1.65399	O0L34_g1536	Q5U126	GEO11286p1	NP_001261576.1;NP_001097547.1	uncharacterized protein Dmel_CG34461, isoform B;uncharacterized protein Dmel_CG34461, isoform A	PF00379	Insect cuticle protein	IPR000618;IPR031311	Insect cuticle protein;Chitin-binding type R&R consensus	ENOG502SGA3	-	GO:0031012;GO:0040003;GO:0008010;GO:0062129;GO:0042302	cellular_component;biological_process;molecular_function;cellular_component;molecular_function	A structure lying external to one or more cells, which provides structural support, biochemical or biomechanical cues for cells or tissues.;Synthesis and deposition of a chitin-based noncellular, hardened, or membranous secretion from an epithelial sheet. An example of this process is found in Drosophila melanogaster.;The action of a molecule that contributes to the structural integrity of the ch…	-	-	-
O0L34_g4018	O0L34_g4018	JAQAHW010000020.1	8938142	8939715	+	1209	6.11014	3.9047	5.64625	12.4935	7.31744	8.54523	3.80347	3.65323	2.99519	1.06231	0.764375	0.787183	O0L34_g4018	Q9VP87	Decaprenyl diphosphate synthase subunit 2, isoform A	NP_649277.1;NP_001287138.1	decaprenyl diphosphate synthase subunit 2, isoform A;decaprenyl diphosphate synthase subunit 2, isoform B	-	-	IPR008949	Isoprenoid synthase domain superfamily	KOG0776	Geranylgeranyl pyrophosphate synthase/Polyprenyl synthetase	GO:0006744;GO:0097269;GO:0065008;GO:0032478;GO:0016740;GO:1990234;GO:0004659;GO:0008299	biological_process;molecular_function;biological_process;cellular_component;molecular_function;cellular_component;molecular_function;biological_process	The chemical reactions and pathways resulting in the formation of ubiquinone, a lipid-soluble electron-transporting coenzyme.;Catalysis of the reaction: 2-trans,6-trans-farnesyl diphosphate + 7 isopentenyl diphosphate = 7 diphosphate + all-trans-decaprenyl diphosphate.;Any process that modulates a qualitative or quantitative trait of a biological quality. A biological quality is a measurable attr…	K12505	ko01110;ko00900	Biosynthesis of secondary metabolites;Terpenoid backbone biosynthesis
O0L34_g7443	O0L34_g7443	JAQAHW010000003.1	21099203	21104743	-	459	178.434	113.306	202.879	371.81	231.139	178.872	142.285	184.179	91.1214	10.7927	7.62198	3.70255	O0L34_g7443	Q7JZV0	Cuticular protein 47Eg	NP_610661.1	cuticular protein 47Eg	PF00379	Insect cuticle protein	IPR000618;IPR031305	Insect cuticle protein;Casein alpha/beta, conserved site	ENOG502T7XA	-	GO:0042302;GO:0008010;GO:0005575;GO:0040003;GO:0003674;GO:0005576;GO:0008150;GO:0062129	molecular_function;molecular_function;cellular_component;biological_process;molecular_function;cellular_component;biological_process;cellular_component	The action of a molecule that contributes to the structural integrity of a cuticle.;The action of a molecule that contributes to the structural integrity of the chitin-based cuticle of a larva. An example of this is found in Drosophila melanogaster.;A location, relative to cellular compartments and structures, occupied by a macromolecular machine. There are three types of cellular components desc…	-	-	-
O0L34_g9858	O0L34_g9858	JAQAHW010000012.1	11431124	11439284	-	1431	13.4667	12.7009	14.806	22.9615	21.518	23.7146	10.4131	10.2883	10.5439	3.65414	4.28991	4.32291	O0L34_g9858	Q9V3F9	BcDNA.LD28120	NP_001285435.1;NP_573378.1	outsiders, isoform B;outsiders, isoform A	-	-	IPR011701;IPR020846;IPR036259	Major facilitator superfamily;Major facilitator superfamily domain;MFS transporter superfamily	KOG2504	Monocarboxylate transporter	GO:0022857;GO:0016020;GO:0015718;GO:0055085;GO:0005886;GO:0007281;GO:0008028;GO:0035234	molecular_function;cellular_component;biological_process;biological_process;cellular_component;biological_process;molecular_function;biological_process	Enables the transfer of a substance, usually a specific substance or a group of related substances, from one side of a membrane to the other.;A lipid bilayer along with all the proteins and protein complexes embedded in it and attached to it.;The directed movement of monocarboxylic acids into, out of or within a cell, or between cells, by means of some agent such as a transporter or pore.;The pro…	-	-	-
O0L34_g18310	O0L34_g18310	JAQAHW010000021.1	9272079	9272735	-	657	228.395	182.987	242.404	177.167	113.464	108.511	181.09	262.536	257.029	38.678	41.193	22.8666	O0L34_g18310	-	-	-	-	-	-	-	-	-	-	-	-	-	-	-	-
O0L34_g13125	O0L34_g13125	JAQAHW010000034.1	2227163	2231826	-	822	208.494	172.196	246.629	185.496	190.054	180.868	138.65	137.252	133.188	66.4041	49.4668	76.745	O0L34_g13125	Q9V4F4	LD29161p	NP_726604.1;NP_726605.1;NP_726606.1	myoglianin, isoform A;myoglianin, isoform C;myoglianin, isoform D	PF00019	Transforming growth factor beta like domain	IPR001839;IPR015615;IPR017948;IPR029034	Transforming growth factor-beta, C-terminal;Transforming growth factor-beta-related;Transforming growth factor beta, conserved site;Cystine-knot cytokine	KOG3900	Transforming growth factor beta, bone morphogenetic protein and related proteins	GO:0005125;GO:0005615;GO:0060391;GO:0032924;GO:0008340;GO:0070697;GO:0005634;GO:0008083;GO:0016319;GO:0050803;GO:0048018;GO:0045464;GO:0044719;GO:0005576	molecular_function;cellular_component;biological_process;biological_process;biological_process;molecular_function;cellular_component;molecular_function;biological_process;biological_process;molecular_function;biological_process;biological_process;cellular_component	The activity of a soluble extracellular gene product that interacts with a receptor to effect a change in the activity of the receptor to control the survival, growth, differentiation and effector function of tissues and cells.;That part of a multicellular organism outside the cells proper, usually taken to be outside the plasma membranes, and occupied by fluid.;Any process that increases the rat…	K04669	-	-
O0L34_g19166	O0L34_g19166	JAQAHW010000081.1	457189	479896	-	1434	14.6032	15.9664	17.739	42.3325	27.9292	34.3523	24.1517	18.1019	15.7827	3.45457	4.09681	2.46506	O0L34_g19166	-	-	-	-	-	-	-	-	-	-	-	-	-	-	-	-
O0L34_g10922	O0L34_g10922	JAQAHW010000029.1	1601541	1602263	-	723	49.3988	44.9443	46.2285	46.1397	43.633	34.9189	43.716	48.1212	40.2354	26.3287	24.103	26.0445	O0L34_g10922	Q9VKY3	ATP-dependent Clp protease proteolytic subunit	NP_001260332.1;NP_609388.1	caseinolytic protease proteolytic subunit, isoform B;caseinolytic protease proteolytic subunit, isoform A	PF00574	Clp protease	IPR001907;IPR018215;IPR023562;IPR029045;IPR033135	ATP-dependent Clp protease proteolytic subunit;ClpP, Ser active site;Clp protease proteolytic subunit /Translocation-enhancing protein TepA;ClpP/crotonase-like domain superfamily;ClpP, histidine active site	KOG0840	ATP-dependent Clp protease, proteolytic subunit	GO:0017171;GO:0051117;GO:0006515;GO:0009368;GO:0008236;GO:0004252;GO:0051603;GO:0005739;GO:0062125;GO:0006508;GO:0004176	molecular_function;molecular_function;biological_process;cellular_component;molecular_function;molecular_function;biological_process;cellular_component;biological_process;biological_process;molecular_function	Catalysis of the hydrolysis of a substrate by a catalytic mechanism that involves a catalytic triad consisting of a serine nucleophile that is activated by a proton relay involving an acidic residue (e.g. aspartate or glutamate) and a basic residue (usually histidine).;Binding to an ATPase, any enzyme that catalyzes the hydrolysis of ATP.;The chemical reactions and pathways resulting in the break…	K01358	ko04212;ko04112	Longevity regulating pathway - worm;Cell cycle - Caulobacter
O0L34_g16594	O0L34_g16594	JAQAHW010000023.1	176374	177403	-	471	58.9173	9.3547	83.1311	79.4892	94.0605	91.8056	123.088	38.3322	118.912	5.0641	3.78397	3.60822	O0L34_g16594	-	-	-	-	-	-	-	-	-	-	-	-	-	-	-	-
O0L34_g3324	O0L34_g3324	JAQAHW010000052.1	92470	100792	-	1224	23.2489	23.3982	22.6765	8.83127	7.05967	8.5523	33.7166	37.7939	49.3081	11.3548	14.1294	13.1626	O0L34_g3324	Q9W092	Probable chitinase 2	NP_477298.2;NP_001246550.1;NP_001261282.1	chitinase 2, isoform A;chitinase 2, isoform B;chitinase 2, isoform C	PF00704	Glycosyl hydrolases family 18	IPR001223;IPR001579;IPR011583;IPR017853;IPR029070	Glycoside hydrolase family 18, catalytic domain;Glycosyl hydrolases family 18 (GH18) active site;Chitinase II;Glycoside hydrolase superfamily;Chitinase insertion domain superfamily	KOG2806	Chitinase	GO:0006032;GO:0008061;GO:0018990;GO:0005975;GO:0005615;GO:0035151;GO:0004568;GO:0016798;GO:0008363;GO:0042060;GO:0040003;GO:0005576;GO:0008362;GO:0004553;GO:0000272;GO:0098591	biological_process;molecular_function;biological_process;biological_process;cellular_component;biological_process;molecular_function;molecular_function;biological_process;biological_process;biological_process;cellular_component;biological_process;molecular_function;biological_process;cellular_component	The chemical reactions and pathways resulting in the breakdown of chitin, a linear polysaccharide consisting of beta-(1->4)-linked N-acetyl-D-glucosamine residues.;Binding to chitin, a linear polysaccharide consisting of beta-(1->4)-linked N-acetyl-D-glucosamine residues.;The shedding of the old chitin-based cuticlar fragments during the molting cycle. An example of this is found in Drosophila me…	K01183	ko00520;ko01100	Amino sugar and nucleotide sugar metabolism;Metabolic pathways
O0L34_g16322	O0L34_g16322	JAQAHW010000014.1	6731208	6733366	+	1344	11.0884	9.71788	12.4103	10.7592	8.57246	10.334	9.65794	11.2425	12.8879	3.2081	3.78178	2.63014	O0L34_g16322	P27779	Pupal cuticle protein Edg-78E	NP_524198.1;NP_001287140.1	Ecdysone-dependent gene 78E, isoform A;Ecdysone-dependent gene 78E, isoform B	PF00379	Insect cuticle protein	IPR000618;IPR031311	Insect cuticle protein;Chitin-binding type R&R consensus	ENOG502T7Y8	-	GO:0042302;GO:0008010;GO:0040003;GO:0008011;GO:0062129	molecular_function;molecular_function;biological_process;molecular_function;cellular_component	The action of a molecule that contributes to the structural integrity of a cuticle.;The action of a molecule that contributes to the structural integrity of the chitin-based cuticle of a larva. An example of this is found in Drosophila melanogaster.;Synthesis and deposition of a chitin-based noncellular, hardened, or membranous secretion from an epithelial sheet. An example of this process is fou…	-	-	-
O0L34_g18299	O0L34_g18299	JAQAHW010000021.1	9184207	9184713	+	507	64.1095	30.8822	67.3207	65.0909	52.0773	17.8131	43.1677	66.4829	60.8293	14.6564	19.6596	17.0282	O0L34_g18299	-	-	-	-	-	-	-	-	-	-	-	-	-	-	-	-
O0L34_g13594	O0L34_g13594	JAQAHW010000005.1	4140723	4141217	+	495	52.2974	51.8173	44.494	10.991	18.0108	21.424	99.9523	89.3839	75.4719	29.7454	34.9382	34.6074	O0L34_g13594	-	-	-	-	-	-	-	-	-	-	-	-	-	-	-	-
O0L34_g5108	O0L34_g5108	JAQAHW010000016.1	11693283	11707944	+	1074	34.3311	29.3767	33.219	20.9292	17.1769	18.4105	35.7158	47.9784	50.1819	19.6032	20.1592	19.1784	O0L34_g5108	Q9VMK1	Mitochondrial uncoupling protein 4C	NP_608976.1	uncoupling protein 4C	PF00153	Mitochondrial carrier protein	IPR002067;IPR018108;IPR023395	Mitochondrial carrier protein;Mitochondrial substrate/solute carrier;Mitochondrial carrier domain superfamily	KOG0753	Mitochondrial fatty acid anion carrier protein/Uncoupling protein	GO:0022857;GO:0009409;GO:0055085;GO:0005743;GO:0005739	molecular_function;biological_process;biological_process;cellular_component;cellular_component	Enables the transfer of a substance, usually a specific substance or a group of related substances, from one side of a membrane to the other.;Any process that results in a change in state or activity of a cell or an organism (in terms of movement, secretion, enzyme production, gene expression, etc.) as a result of a cold stimulus, a temperature stimulus below the optimal temperature for that orga…	K15112	-	-
O0L34_g14613	O0L34_g14613	JAQAHW010000031.1	3404650	3451386	-	3396	13.1083	9.75387	13.1036	12.732	11.5309	11.7254	7.91869	10.4046	9.6501	5.26764	4.82046	4.68406	O0L34_g14613	P20028	DNA-directed RNA polymerase I subunit RPA2	NP_476708.1	RNA polymerase I subunit B	PF06883;PF04563;PF04561;PF04565;PF00562;PF04560	RNA polymerase I, Rpa2 specific domain;RNA polymerase beta subunit;RNA polymerase Rpb2, domain 2;RNA polymerase Rpb2, domain 3;RNA polymerase Rpb2, domain 6;RNA polymerase Rpb2, domain 7	IPR007120;IPR007121;IPR007641;IPR007642;IPR007644;IPR007645;IPR009674;IPR014724;IPR015712;IPR037033;IPR037034	DNA-directed RNA polymerase, subunit 2, hybrid-binding domain;RNA polymerase, beta subunit, conserved site;RNA polymerase Rpb2, domain 7;RNA polymerase Rpb2, domain 2;RNA polymerase, beta subunit, protrusion;RNA polymerase Rpb2, domain 3;DNA-directed RNA polymerase I subunit RPA2, domain 4;RNA polymerase Rpb2, OB-fold;DNA-directed RNA polymerase, subunit 2;DNA-directed RNA polymerase, subunit 2, …	KOG0216	RNA polymerase I, second largest subunit	GO:0046872;GO:0006360;GO:0005515;GO:0034062;GO:0003899;GO:0003677;GO:0032549;GO:0006351;GO:0005736;GO:0005730;GO:0000428;GO:0005634;GO:0016779;GO:0001054	molecular_function;biological_process;molecular_function;molecular_function;molecular_function;molecular_function;molecular_function;biological_process;cellular_component;cellular_component;cellular_component;cellular_component;molecular_function;molecular_function	Binding to a metal ion.;The synthesis of RNA from a DNA template by RNA polymerase I (RNAP I), originating at an RNAP I promoter.;Binding to a protein.;Catalysis of the reaction: nucleoside triphosphate + RNA(n) = diphosphate + RNA(n+1); the synthesis of RNA from ribonucleotide triphosphates in the presence of a nucleic acid template, via extension of the 3'-end.;Catalysis of the reaction: nucleo…	K03002	ko03020	RNA polymerase
O0L34_g8242	O0L34_g8242	JAQAHW010000022.1	3085999	3087779	-	1479	18.3284	21.1728	14.6738	37.366	45.488	23.3613	3.81753	5.08197	5.75375	1.02345	0.981882	1.74658	O0L34_g8242	Q8SZM9	RH02901p	-	-	PF16984;PF06585	Group 7 allergen;Haemolymph juvenile hormone binding protein (JHBP)	IPR010562;IPR017943;IPR020234;IPR038602;IPR038606	Haemolymph juvenile hormone binding;Bactericidal permeability-increasing protein, alpha/beta domain superfamily;Mite allergen, group-7;Mite allergen, group-7 superfamily;Takeout superfamily	-	-	GO:0008289	molecular_function	Binding to a lipid.	-	-	-
O0L34_g7152	O0L34_g7152	JAQAHW010000003.1	11526364	11531470	+	1038	47.0942	42.0686	51.7428	65.0342	64.8798	74.0211	18.0006	25.2318	23.083	10.6056	9.92046	8.84118	O0L34_g7152	O18391	Probable serine hydrolase	NP_477265.1;NP_001259847.1	kraken, isoform A;kraken, isoform B	PF00561	alpha/beta hydrolase fold	IPR000073;IPR029058	Alpha/beta hydrolase fold-1;Alpha/Beta hydrolase fold	KOG1454	Predicted hydrolase/acyltransferase (alpha/beta hydrolase superfamily)	GO:0052689;GO:0009636;GO:0016787;GO:0017171;GO:0005575;GO:0007586	molecular_function;biological_process;molecular_function;molecular_function;cellular_component;biological_process	Catalysis of the hydrolysis of a carboxylic ester bond.;Any process that results in a change in state or activity of a cell or an organism (in terms of movement, secretion, enzyme production, gene expression, etc.) as a result of a toxic stimulus.;Catalysis of the hydrolysis of various bonds, e.g. C-O, C-N, C-C, phosphoric anhydride bonds, etc.;Catalysis of the hydrolysis of a substrate by a cata…	-	-	-
O0L34_g689	O0L34_g689	JAQAHW010000002.1	2071230	2071742	+	513	156.646	157.973	164.325	113.03	137.427	100.56	205.145	237.294	199.177	39.6995	65.1085	49.6922	O0L34_g689	-	-	-	-	-	-	-	-	-	-	-	-	-	-	-	-
O0L34_g14976	O0L34_g14976	JAQAHW010000026.1	1364546	1375079	-	657	9.28834	5.86804	9.31192	10.1332	6.57613	6.56067	10.2771	13.799	9.00244	2.79263	1.00471	2.48325	O0L34_g14976	-	-	-	-	-	-	-	-	-	-	-	-	-	-	-	-
O0L34_g12330	O0L34_g12330	JAQAHW010000015.1	1151201	1151854	-	654	72.8796	54.1374	69.2243	82.7507	82.3166	81.4953	34.2659	44.4306	38.0206	17.6042	19.5807	17.9822	O0L34_g12330	Q9U915	Adenylate kinase	NP_523836.2	adenylate kinase 2	PF00406;PF05191	Adenylate kinase;Adenylate kinase, active site lid	IPR000850;IPR006259;IPR007862;IPR027417;IPR028587;IPR033690	Adenylate kinase/UMP-CMP kinase;Adenylate kinase subfamily;Adenylate kinase, active site lid domain;P-loop containing nucleoside triphosphate hydrolase;Adenylate kinase 2;Adenylate kinase, conserved site	KOG3078	Adenylate kinase	GO:0046940;GO:0016301;GO:0006172;GO:0046033;GO:0005829;GO:0005758;GO:0046034;GO:0005739;GO:0005737;GO:0004017;GO:0005524	biological_process;molecular_function;biological_process;biological_process;cellular_component;cellular_component;biological_process;cellular_component;cellular_component;molecular_function;molecular_function	The process of introducing one or more phosphate groups into a nucleoside monophosphate to produce a polyphosphorylated nucleoside.;Catalysis of the transfer of a phosphate group, usually from ATP, to a substrate molecule.;The chemical reactions and pathways resulting in the formation of ADP, adenosine 5'-diphosphate.;The chemical reactions and pathways involving AMP, adenosine monophosphate.;The…	K00939	ko00730;ko01110;ko01130;ko00230;ko01100	Thiamine metabolism;Biosynthesis of secondary metabolites;Biosynthesis of antibiotics;Purine metabolism;Metabolic pathways
O0L34_g9863	O0L34_g9863	JAQAHW010000012.1	11513688	11514956	+	786	57.5347	59.0598	67.0211	50.183	90.8288	105.065	83.1642	50.0806	88.1493	16.9237	18.3919	18.0758	O0L34_g9863	P42278	Trypsin theta	NP_523693.1	thetaTrypsin	PF00089	Trypsin	IPR001254;IPR001314;IPR009003;IPR018114;IPR033116;IPR043504	Serine proteases, trypsin domain;Peptidase S1A, chymotrypsin family;Peptidase S1, PA clan;Serine proteases, trypsin family, histidine active site;Serine proteases, trypsin family, serine active site;Peptidase S1, PA clan, chymotrypsin-like fold	KOG3627	Trypsin	GO:0008236;GO:0017171;GO:0005576;GO:0006508;GO:0004252	molecular_function;molecular_function;cellular_component;biological_process;molecular_function	Catalysis of the hydrolysis of peptide bonds in a polypeptide chain by a catalytic mechanism that involves a catalytic triad consisting of a serine nucleophile that is activated by a proton relay involving an acidic residue (e.g. aspartate or glutamate) and a basic residue (usually histidine).;Catalysis of the hydrolysis of a substrate by a catalytic mechanism that involves a catalytic triad cons…	K01312	ko04974;ko05164;ko04080;ko04972	Protein digestion and absorption;Influenza A;Neuroactive ligand-receptor interaction;Pancreatic secretion
O0L34_g7969	O0L34_g7969	JAQAHW010000011.1	13535929	13548224	-	3744	3.10544	2.1225	2.6661	1.85466	1.83172	1.37056	3.42031	3.29071	3.14339	1.49466	1.44571	1.2165	O0L34_g7969	P27779	Pupal cuticle protein Edg-78E	NP_524198.1;NP_001287140.1	Ecdysone-dependent gene 78E, isoform A;Ecdysone-dependent gene 78E, isoform B	PF00379	Insect cuticle protein	IPR000618;IPR031311	Insect cuticle protein;Chitin-binding type R&R consensus	ENOG502T7Y8	-	GO:0042302;GO:0008010;GO:0040003;GO:0008011;GO:0062129	molecular_function;molecular_function;biological_process;molecular_function;cellular_component	The action of a molecule that contributes to the structural integrity of a cuticle.;The action of a molecule that contributes to the structural integrity of the chitin-based cuticle of a larva. An example of this is found in Drosophila melanogaster.;Synthesis and deposition of a chitin-based noncellular, hardened, or membranous secretion from an epithelial sheet. An example of this process is fou…	-	-	-
O0L34_g18301	O0L34_g18301	JAQAHW010000021.1	9208254	9209033	-	780	17.212	14.4246	11.8065	29.0015	19.5188	9.29789	12.9101	23.5441	22.0521	5.64542	3.97748	6.88504	O0L34_g18301	-	-	-	-	-	-	-	-	-	-	-	-	-	-	-	-
O0L34_g10017	O0L34_g10017	JAQAHW010000012.1	16191859	16193112	-	1254	22.6415	23.8423	20.4907	13.8719	13.5081	14.1856	22.0483	24.0988	25.5081	8.44956	10.791	9.10722	O0L34_g10017	Q9VY24	Uncharacterized protein, isoform B	NP_001285244.1;NP_572967.2	uncharacterized protein Dmel_CG5321, isoform C;uncharacterized protein Dmel_CG5321, isoform B	PF06155;PF02668	Gamma-butyrobetaine hydroxylase-like, N-terminal;Taurine catabolism dioxygenase TauD, TfdA family	IPR003819;IPR010376;IPR038492;IPR042098	TauD/TfdA-like domain;Gamma-butyrobetaine hydroxylase-like, N-terminal;GBBH-like, N-terminal domain superfamily;Taurine dioxygenase TauD-like superfamily	KOG3888	Gamma-butyrobetaine,2-oxoglutarate dioxygenase	GO:0016706;GO:0008336;GO:0046872;GO:0016491;GO:0005739;GO:0045329	molecular_function;molecular_function;molecular_function;molecular_function;cellular_component;biological_process	Catalysis of the reaction: A + 2-oxoglutarate + O2 = B + succinate + CO2. This is an oxidation-reduction (redox) reaction in which hydrogen or electrons are transferred from 2-oxoglutarate and one other donor, and one atom of oxygen is incorporated into each donor.;Catalysis of the reaction: 2-oxoglutarate + 4-(trimethylammonio)butanoate + O2 = carnitine + CO2 + succinate.;Binding to a metal ion.…	K00471	ko00310	Lysine degradation
O0L34_g5387	O0L34_g5387	JAQAHW010000006.1	7248547	7254574	+	612	3.98852	2.57123	3.36728	1.05273	3.47381	2.79487	7.79905	7.47015	6.60729	1.49899	2.26502	1.55507	O0L34_g5387	-	-	-	-	-	-	-	-	-	-	-	-	-	-	-	-
O0L34_g18637	O0L34_g18637	JAQAHW010000077.1	625374	632915	+	1476	0.696327	0.586366	0.392678	0.387999	0.418169	0.834371	1.538	2.15242	1.84003	0.559378	0.626104	0.552674	O0L34_g18637	Q9VGT0	UDP-glucuronosyltransferase	NP_524313.2	UDP-glycosyltransferase family 35 member B1	PF00201	UDP-glucoronosyl and UDP-glucosyl transferase	IPR002213;IPR035595	UDP-glucuronosyl/UDP-glucosyltransferase;UDP-glycosyltransferase family, conserved site	KOG1192	UDP-glucuronosyl and UDP-glucosyl transferase	GO:0015020;GO:0008194;GO:0016020;GO:0016757	molecular_function;molecular_function;cellular_component;molecular_function	Catalysis of the reaction: UDP-glucuronate + acceptor = UDP + acceptor beta-D-glucuronoside.;Catalysis of the transfer of a glycosyl group from a UDP-sugar to a small hydrophobic molecule.;A lipid bilayer along with all the proteins and protein complexes embedded in it and attached to it.;Catalysis of the transfer of a glycosyl group from one compound (donor) to another (acceptor).	K00699	ko00983;ko01100;ko00053;ko00860;ko00982;ko00040;ko00830;ko00140;ko05204;ko00980;ko01110	Drug metabolism - other enzymes;Metabolic pathways;Ascorbate and aldarate metabolism;Porphyrin and chlorophyll metabolism;Drug metabolism - cytochrome P450;Pentose and glucuronate interconversions;Retinol metabolism;Steroid hormone biosynthesis;Chemical carcinogenesis;Metabolism of xenobiotics by cytochrome P450;Biosynthesis of secondary metabolites
O0L34_g7292	O0L34_g7292	JAQAHW010000003.1	15460072	15469525	+	462	31.5619	26.0563	36.7996	23.5521	24.1959	19.1038	27.7179	33.3764	41.6724	11.8147	11.8588	8.82843	O0L34_g7292	P47947	Troponin C, isoform 1	NP_001246139.1;NP_523619.2	troponin C at 41C, isoform B;troponin C at 41C, isoform A	PF13499	EF-hand domain pair	IPR002048;IPR011992;IPR018247	EF-hand domain;EF-hand domain pair;EF-Hand 1, calcium-binding site	KOG0027	Calmodulin and related proteins (EF-Hand superfamily)	GO:0030234;GO:0005509;GO:0046872	molecular_function;molecular_function;molecular_function	Binds to and modulates the activity of an enzyme.;Binding to a calcium ion (Ca2+).;Binding to a metal ion.	-	-	-
O0L34_g5553	O0L34_g5553	JAQAHW010000006.1	12081592	12093272	-	1356	102.086	94.6361	126.044	192.427	161.84	151.267	51.8116	63.4296	47.1787	28.3806	25.2159	33.6385	O0L34_g5553	Q9NFT7	Hexokinase type 2	NP_733151.2	hexokinase testis 2	PF00349;PF03727	Hexokinase;Hexokinase	IPR001312;IPR019807;IPR022672;IPR022673;IPR043129	Hexokinase;Hexokinase, binding site;Hexokinase, N-terminal;Hexokinase, C-terminal;ATPase, nucleotide binding domain	KOG1369	Hexokinase	GO:0005536;GO:0019158;GO:0004396;GO:0051156;GO:0006000;GO:0005575;GO:0061621;GO:0005739;GO:0006096;GO:0005829;GO:0004340;GO:0016301;GO:0001678;GO:0006006;GO:0006013;GO:0005524;GO:0046835;GO:0019318;GO:0008865	molecular_function;molecular_function;molecular_function;biological_process;biological_process;cellular_component;biological_process;cellular_component;biological_process;cellular_component;molecular_function;molecular_function;biological_process;biological_process;biological_process;molecular_function;biological_process;biological_process;molecular_function	Binding to D-enantiomers of glucose.;Catalysis of the reaction: ATP + D-mannose = ADP + D-mannose 6-phosphate.;Catalysis of the reaction: ATP + D-hexose = ADP + D-hexose 6-phosphate.;The chemical reactions and pathways involving glucose 6-phosphate, a monophosphorylated derivative of glucose with the phosphate group attached to C-6.;The chemical reactions and pathways involving fructose, the keto…	K00844	ko04066;ko00520;ko01110;ko01200;ko00524;ko01130;ko00500;ko00010;ko00052;ko04930;ko01100;ko04910;ko04973;ko05230;ko00051;ko01120;ko00521	HIF-1 signaling pathway;Amino sugar and nucleotide sugar metabolism;Biosynthesis of secondary metabolites;Carbon metabolism;Neomycin, kanamycin and gentamicin biosynthesis;Biosynthesis of antibiotics;Starch and sucrose metabolism;Glycolysis / Gluconeogenesis;Galactose metabolism;Type II diabetes mellitus;Metabolic pathways;Insulin signaling pathway;Carbohydrate digestion and absorption;Central ca…
O0L34_g5510	O0L34_g5510	JAQAHW010000006.1	10849910	10855999	-	1518	54.7997	35.4007	78.3567	63.852	78.7447	57.1055	15.8364	33.0774	22.9405	8.06787	6.6531	8.6429	O0L34_g5510	Q9VCA2	Organic cation transporter protein	NP_001262908.1;NP_524479.1	organic cation transporter, isoform B;organic cation transporter, isoform A	PF00083	Sugar (and other) transporter	IPR005828;IPR020846;IPR036259	Major facilitator, sugar transporter-like;Major facilitator superfamily domain;MFS transporter superfamily	KOG0255	Synaptic vesicle transporter SVOP and related transporters (major facilitator superfamily)	GO:0022857;GO:0006915;GO:0055085;GO:0016020;GO:0006811	molecular_function;biological_process;biological_process;cellular_component;biological_process	Enables the transfer of a substance, usually a specific substance or a group of related substances, from one side of a membrane to the other.;A programmed cell death process which begins when a cell receives an internal (e.g. DNA damage) or external signal (e.g. an extracellular death ligand), and proceeds through a series of biochemical events (signaling pathway phase) which trigger an execution…	K08202	ko05231	Choline metabolism in cancer
O0L34_g16593	O0L34_g16593	JAQAHW010000023.1	145001	146008	-	447	116.401	17.6017	160.926	84.5578	138.847	132.092	206.526	57.2051	179.844	9.03014	4.87316	9.42884	O0L34_g16593	-	-	-	-	-	-	-	-	-	-	-	-	-	-	-	-
O0L34_g17595	O0L34_g17595	JAQAHW010000057.1	1517365	1526251	-	1986	37.8431	32.0503	37.8419	79.1194	79.3881	74.0338	38.1895	33.2812	38.3209	16.9988	14.5912	11.809	O0L34_g17595	-	-	-	-	-	-	-	-	-	-	-	-	-	-	-	-
O0L34_g7966	O0L34_g7966	JAQAHW010000011.1	13411284	13429344	-	954	2.22201	0.329894	1.68761	0.900452	0.934524	0.788892	1.83042	2.35547	2.78358	0.721211	0.622729	0.712567	O0L34_g7966	P27779	Pupal cuticle protein Edg-78E	NP_524198.1;NP_001287140.1	Ecdysone-dependent gene 78E, isoform A;Ecdysone-dependent gene 78E, isoform B	PF00379	Insect cuticle protein	IPR000618;IPR031311	Insect cuticle protein;Chitin-binding type R&R consensus	ENOG502T7Y8	-	GO:0042302;GO:0008010;GO:0040003;GO:0008011;GO:0062129	molecular_function;molecular_function;biological_process;molecular_function;cellular_component	The action of a molecule that contributes to the structural integrity of a cuticle.;The action of a molecule that contributes to the structural integrity of the chitin-based cuticle of a larva. An example of this is found in Drosophila melanogaster.;Synthesis and deposition of a chitin-based noncellular, hardened, or membranous secretion from an epithelial sheet. An example of this process is fou…	-	-	-
O0L34_g870	O0L34_g870	JAQAHW010000002.1	7070055	7088733	-	1323	6.70038	4.87659	6.13326	15.2046	10.2636	12.6184	10.5152	6.85259	5.51982	1.69885	1.69638	1.747	O0L34_g870	-	-	-	-	-	-	-	-	-	-	-	-	-	-	-	-
O0L34_g11849	O0L34_g11849	JAQAHW010000039.1	3563790	3564365	-	576	6.57975	3.82471	10.286	336.056	147.042	263.934	5.65906	2.82505	4.61031	0.477802	0.114599	0.472076	O0L34_g11849	-	-	-	-	-	-	-	-	-	-	-	-	-	-	-	-
O0L34_g5754	O0L34_g5754	JAQAHW010000010.1	466316	474978	-	2183	43.1086	23.7877	58.3222	52.3695	41.5311	54.5342	102.523	77.3095	62.1225	27.7988	23.646	30.5485	O0L34_g5754	Q9VWG4	Nose resistant-to-fluoxetine protein N-terminal domain-containing protein	NP_608323.1	uncharacterized protein Dmel_CG14205	PF01757;PF20146	Acyltransferase family;Nose resistant-to-fluoxetine protein, N-terminal domain	IPR002656;IPR006621	Acyltransferase 3 domain;Nose resistant-to-fluoxetine protein, N-terminal	KOG3700	Predicted acyltransferase	GO:0016746;GO:0016020;GO:0016747	molecular_function;cellular_component;molecular_function	Catalysis of the transfer of an acyl group from one compound (donor) to another (acceptor).;A lipid bilayer along with all the proteins and protein complexes embedded in it and attached to it.;Catalysis of the transfer of an acyl group, other than amino-acyl, from one compound (donor) to another (acceptor).	-	-	-
O0L34_g16331	O0L34_g16331	JAQAHW010000014.1	6844515	6847570	-	951	5.26858	5.46042	5.95913	3.31207	3.31721	3.16552	6.73273	6.02948	6.02897	3.23157	2.84582	3.0737	O0L34_g16331	P02839	Larval cuticle protein 1	NP_001260801.1;NP_476619.1	larval cuticle protein 1, isoform B;larval cuticle protein 1, isoform A	PF00379	Insect cuticle protein	IPR000618;IPR031311	Insect cuticle protein;Chitin-binding type R&R consensus	ENOG502TD3C	-	GO:0008363;GO:0042302;GO:0008010;GO:0040003;GO:0062129	biological_process;molecular_function;molecular_function;biological_process;cellular_component	Synthesis and deposition of a chitin-based larval cuticle. The insect larval cuticle is a secretion from epidermal cells that is shed at each molt. An example of this is found in Drosophila melanogaster.;The action of a molecule that contributes to the structural integrity of a cuticle.;The action of a molecule that contributes to the structural integrity of the chitin-based cuticle of a larva. A…	-	-	-
O0L34_g1450	O0L34_g1450	JAQAHW010000002.1	20704490	20706463	+	582	46.6871	36.2305	37.5109	97.4159	75.8854	84.4062	20.6027	27.1604	28.8285	12.1372	12.2491	11.4466	O0L34_g1450	Q9W588	IP10007p	NP_001162634.1;NP_001284782.1;NP_001284781.1;NP_569917.1;NP_001284780.1	uncharacterized protein Dmel_CG14777, isoform C;uncharacterized protein Dmel_CG14777, isoform F;uncharacterized protein Dmel_CG14777, isoform E;uncharacterized protein Dmel_CG14777, isoform B;uncharacterized protein Dmel_CG14777, isoform D	PF04117	Mpv17 / PMP22 family	IPR007248	Mpv17/PMP22	KOG1944	Peroxisomal membrane protein MPV17 and related proteins	GO:0034220;GO:0016020;GO:0005216;GO:0005737;GO:0043229;GO:0005739	biological_process;cellular_component;molecular_function;cellular_component;cellular_component;cellular_component	A process in which a monoatomic ion is transported across a membrane. Monatomic ions (also called simple ions) are ions consisting of exactly one atom.;A lipid bilayer along with all the proteins and protein complexes embedded in it and attached to it.;Enables the facilitated diffusion of a monoatomic ion (by an energy-independent process) by passage through a transmembrane aqueous pore or channe…	K13348	ko04146	Peroxisome
O0L34_g16316	O0L34_g16316	JAQAHW010000014.1	6660835	6668413	-	1104	19.6083	17.1043	17.4998	18.4801	11.9269	13.3242	28.8401	44.6392	41.3288	7.93567	7.9522	3.63293	O0L34_g16316	Q4V506	IP13040p (Fragment)	-	-	PF00379	Insect cuticle protein	IPR000618;IPR031311	Insect cuticle protein;Chitin-binding type R&R consensus	-	-	GO:0042302	molecular_function	The action of a molecule that contributes to the structural integrity of a cuticle.	-	-	-
O0L34_g9987	O0L34_g9987	JAQAHW010000012.1	15133201	15160053	-	3765	20.5419	28.379	10.6049	7.83357	5.82882	9.01342	17.9647	11.2577	14.2507	3.8011	3.89218	2.54582	O0L34_g9987	P10351	Xanthine dehydrogenase	NP_524337.1	rosy	PF01315;PF03450;PF00941;PF00111;PF01799;PF02738;PF20256	Aldehyde oxidase and xanthine dehydrogenase, a/b hammerhead domain;CO dehydrogenase flavoprotein C-terminal domain;FAD binding domain in molybdopterin dehydrogenase;2Fe-2S iron-sulfur cluster binding domain;[2Fe-2S] binding domain;Molybdopterin cofactor-binding domain;Molybdopterin cofactor-binding domain	IPR000674;IPR001041;IPR002346;IPR002888;IPR005107;IPR006058;IPR008274;IPR012675;IPR014307;IPR016166;IPR016167;IPR016169;IPR016208;IPR022407;IPR036010;IPR036318;IPR036683;IPR036856;IPR036884;IPR037165;IPR046867	Aldehyde oxidase/xanthine dehydrogenase, a/b hammerhead;2Fe-2S ferredoxin-type iron-sulfur binding domain;Molybdopterin dehydrogenase, FAD-binding;[2Fe-2S]-binding;CO dehydrogenase flavoprotein, C-terminal;2Fe-2S ferredoxin, iron-sulphur binding site;Aldehyde oxidase/xanthine dehydrogenase, first molybdopterin binding domain;Beta-grasp domain superfamily;Xanthine dehydrogenase, small subunit;FAD-…	KOG0430	Xanthine dehydrogenase	GO:0006144;GO:0051537;GO:0050660;GO:0046872;GO:0043546;GO:0016491;GO:0009115;GO:0008340;GO:0006206;GO:0006525;GO:0005777;GO:0006650;GO:0005506;GO:0004854;GO:0006568;GO:0071949;GO:0048072	biological_process;molecular_function;molecular_function;molecular_function;molecular_function;molecular_function;biological_process;biological_process;biological_process;biological_process;cellular_component;biological_process;molecular_function;molecular_function;biological_process;molecular_function;biological_process	The chemical reactions and pathways involving purine nucleobases, one of the two classes of nitrogen-containing ring compounds found in DNA and RNA, which include adenine and guanine.;Binding to a 2 iron, 2 sulfur (2Fe-2S) cluster; this cluster consists of two iron atoms, with two inorganic sulfur atoms found between the irons and acting as bridging ligands.;Binding to FAD, flavin-adenine dinucle…	K00106	ko00983;ko01120;ko00230;ko00232;ko04146;ko01110;ko01100	Drug metabolism - other enzymes;Microbial metabolism in diverse environments;Purine metabolism;Caffeine metabolism;Peroxisome;Biosynthesis of secondary metabolites;Metabolic pathways
O0L34_g11451	O0L34_g11451	JAQAHW010000008.1	10475056	10479690	+	966	9.97457	4.72404	10.9999	21.3424	28.8233	23.0894	5.06152	4.65243	4.87323	1.94682	2.11831	2.32226	O0L34_g11451	-	-	-	-	-	-	-	-	-	-	-	-	-	-	-	-
O0L34_g12748	O0L34_g12748	JAQAHW010000015.1	11740143	11742077	-	1935	9.89271	6.70912	11.6484	9.58178	16.3386	13.9312	6.28701	7.4884	7.11138	0.805967	0.170566	1.22959	O0L34_g12748	O97125	Heat shock protein 68	NP_524474.1	heat shock protein 68	PF00012	Hsp70 protein	IPR013126;IPR018181;IPR029047;IPR029048;IPR043129	Heat shock protein 70 family;Heat shock protein 70, conserved site;Heat shock protein 70kD, peptide-binding domain superfamily;Heat shock protein 70kD, C-terminal domain superfamily;ATPase, nucleotide binding domain	KOG0101	Molecular chaperones HSP70/HSC70, HSP70 superfamily	GO:0031072;GO:0140662;GO:0008340;GO:0051085;GO:0042026;GO:0044183;GO:0016887;GO:0042594;GO:0006950;GO:0005634;GO:0005737;GO:0005524	molecular_function;molecular_function;biological_process;biological_process;biological_process;molecular_function;molecular_function;biological_process;biological_process;cellular_component;cellular_component;molecular_function	Binding to a heat shock protein, a protein synthesized or activated in response to heat shock.;Binding to a protein or a protein-containing complex to assist the protein folding process, driven by ATP hydrolysis.;The pathways that regulate the duration of the adult phase of the life-cycle of an animal.;The process of assisting in the correct posttranslational noncovalent assembly of proteins, whi…	K03283	ko03040;ko04213;ko05145;ko04915;ko04141;ko05134;ko05162;ko04612;ko04010;ko04144	Spliceosome;Longevity regulating pathway - multiple species;Toxoplasmosis;Estrogen signaling pathway;Protein processing in endoplasmic reticulum;Legionellosis;Measles;Antigen processing and presentation;MAPK signaling pathway;Endocytosis
O0L34_g12749	O0L34_g12749	JAQAHW010000015.1	11748041	11748568	+	528	73.1173	36.5086	89.8906	107.514	160.799	140.206	21.2766	42.9994	46.9794	2.69307	0.50007	3.99118	O0L34_g12749	P82147	Protein lethal(2)essential for life	NP_001261156.1;NP_523827.1	lethal (2) essential for life, isoform C;lethal (2) essential for life, isoform A	PF00011	Hsp20/alpha crystallin family	IPR001436;IPR002068;IPR008978	Alpha crystallin/Small heat shock protein, animal type;Alpha crystallin/Hsp20 domain;HSP20-like chaperone	KOG3591	Alpha crystallins	GO:0061077;GO:0030018;GO:0006446;GO:0009408;GO:0048471;GO:0045214;GO:0042026;GO:0005634;GO:0051082;GO:0005737	biological_process;cellular_component;biological_process;biological_process;cellular_component;biological_process;biological_process;cellular_component;molecular_function;cellular_component	The process of inhibiting aggregation and assisting in the covalent and noncovalent assembly of single chain polypeptides or multisubunit complexes into the correct tertiary structure that is dependent on interaction with a chaperone.;Platelike region of a muscle sarcomere to which the plus ends of actin filaments are attached.;Any process that modulates the frequency, rate or extent of translati…	K09542	ko04213;ko04141	Longevity regulating pathway - multiple species;Protein processing in endoplasmic reticulum
O0L34_g11589	O0L34_g11589	JAQAHW010000008.1	15611711	15613950	-	1857	15.3586	18.1764	7.76814	11.6033	5.02253	9.17404	28.3045	22.1987	23.9852	4.44611	7.74906	7.02851	O0L34_g11589	P18173	Glucose dehydrogenase [FAD, quinone]	NP_477503.1	glucose dehydrogenase, isoform A	PF05199;PF00732	GMC oxidoreductase;GMC oxidoreductase	IPR000172;IPR007867;IPR012132;IPR036188	Glucose-methanol-choline oxidoreductase, N-terminal;Glucose-methanol-choline oxidoreductase, C-terminal;Glucose-methanol-choline oxidoreductase;FAD/NAD(P)-binding domain superfamily	KOG1238	Glucose dehydrogenase/choline dehydrogenase/mandelonitrile lyase (GMC oxidoreductase family)	GO:0016491;GO:0050660;GO:0008364;GO:0006006;GO:0005576;GO:0140762;GO:0016614;GO:0046693	molecular_function;molecular_function;biological_process;biological_process;cellular_component;molecular_function;molecular_function;biological_process	Catalysis of an oxidation-reduction (redox) reaction, a reversible chemical reaction in which the oxidation state of an atom or atoms within a molecule is altered. One substrate acts as a hydrogen or electron donor and becomes oxidized, while the other acts as hydrogen or electron acceptor and becomes reduced.;Binding to FAD, flavin-adenine dinucleotide, the coenzyme or the prosthetic group of va…	K00115	ko00030;ko01100;ko01130;ko01110	Pentose phosphate pathway;Metabolic pathways;Biosynthesis of antibiotics;Biosynthesis of secondary metabolites
O0L34_g10968	O0L34_g10968	JAQAHW010000029.1	2872643	2895193	+	954	90.833	66.5561	101.122	125.688	129.108	122.852	293.173	264.788	104.511	18.7034	20.6192	10.0472	O0L34_g10968	-	-	-	-	-	-	-	-	-	-	-	-	-	-	-	-
O0L34_g15695	O0L34_g15695	JAQAHW010000009.1	18340066	18340929	+	864	303.412	254.707	348.009	363.564	371.235	295.767	423.217	246.272	302.324	107.346	65.7036	103.149	O0L34_g15695	-	-	-	-	-	-	-	-	-	-	-	-	-	-	-	-
O0L34_g5386	O0L34_g5386	JAQAHW010000006.1	7229110	7237288	+	2136	0.451097	0.331515	0.783886	0.100542	0.738452	0.832809	1.66229	1.19713	1.13021	0.322114	0.339935	0.222777	O0L34_g5386	-	-	-	-	-	-	-	-	-	-	-	-	-	-	-	-
O0L34_g449	O0L34_g449	JAQAHW010000017.1	9407640	9409518	-	327	422.152	350.329	450.007	635.516	593.309	541.28	370.072	382.695	420.257	179.128	204.689	199.363	O0L34_g449	P84029	Cytochrome c-2	NP_001285984.1;NP_477176.1	cytochrome c proximal, isoform B;cytochrome c proximal, isoform A	PF00034	Cytochrome c	IPR002327;IPR009056;IPR036909	Cytochrome c, class IA/ IB;Cytochrome c-like domain;Cytochrome c-like domain superfamily	KOG3453	Cytochrome c	GO:0070469;GO:0046872;GO:0006123;GO:0009055;GO:0020037;GO:0005758;GO:0005739;GO:0006122	cellular_component;molecular_function;biological_process;molecular_function;molecular_function;cellular_component;cellular_component;biological_process	The protein complexes that form the electron transport system (the respiratory chain), associated with a cell membrane, usually the plasma membrane (in prokaryotes) or the inner mitochondrial membrane (on eukaryotes). The respiratory chain complexes transfer electrons from an electron donor to an electron acceptor and are associated with a proton pump to create a transmembrane electrochemical gra…	K08738	ko05160;ko05170;ko05164;ko05169;ko05416;ko02020;ko05145;ko05134;ko01524;ko05210;ko05014;ko05161;ko05010;ko05152;ko05222;ko04115;ko05162;ko05012;ko05016;ko05163;ko05167;ko04932;ko05200;ko04215;ko05168;ko04214;ko04210	Hepatitis C;Human immunodeficiency virus 1 infection;Influenza A;Epstein-Barr virus infection;Viral myocarditis;Two-component system;Toxoplasmosis;Legionellosis;Platinum drug resistance;Colorectal cancer;Amyotrophic lateral sclerosis (ALS);Hepatitis B;Alzheimer disease;Tuberculosis;Small cell lung cancer;p53 signaling pathway;Measles;Parkinson disease;Huntington disease;Human cytomegalovirus infe…
O0L34_g3951	O0L34_g3951	JAQAHW010000020.1	7164906	7180122	+	1299	10.978	9.69111	9.17156	20.7759	20.6425	21.1207	7.39356	8.23187	7.57318	4.23732	4.01442	5.23317	O0L34_g3951	Q24093	Abhydrolase domain-containing protein 2	NP_608751.2;NP_001245852.1	alpha/beta hydrolase2, isoform A;alpha/beta hydrolase2, isoform B	PF00561	alpha/beta hydrolase fold	IPR000073;IPR000952;IPR012020;IPR029058	Alpha/beta hydrolase fold-1;AB hydrolase 4, conserved site;AB hydrolase 4 family;Alpha/Beta hydrolase fold	KOG1838	Alpha/beta hydrolase	GO:0036126;GO:0097524;GO:0052689;GO:0051793;GO:0046464;GO:0006629;GO:0051792;GO:0008126;GO:0043401;GO:0016020;GO:0047372;GO:0016298;GO:0048240	cellular_component;cellular_component;molecular_function;biological_process;biological_process;biological_process;biological_process;molecular_function;biological_process;cellular_component;molecular_function;molecular_function;biological_process	A microtubule-based flagellum (or cilium) that is part of a sperm, a mature male germ cell that develops from a spermatid.;A plasma membrane that is part of a sperm cell.;Catalysis of the hydrolysis of a carboxylic ester bond.;The chemical reactions and pathways resulting in the breakdown of a medium-chain fatty acid. A medium-chain fatty acid has an aliphatic tail containing 6 to 12 carbons.;The…	K13697	-	-
O0L34_g17532	O0L34_g17532	JAQAHW010000080.1	458248	465511	+	546	8.35306	6.62869	10.0255	17.962	13.942	13.6586	6.39643	6.95396	8.17973	2.85631	2.29702	3.7351	O0L34_g17532	-	-	-	-	-	-	-	-	-	-	-	-	-	-	-	-
O0L34_g16216	O0L34_g16216	JAQAHW010000014.1	4550911	4552821	-	1911	17.412	12.7221	19.613	23.3001	20.1325	26.637	8.16306	16.0975	15.6331	1.70419	0.276334	1.38732	O0L34_g16216	O97125	Heat shock protein 68	NP_524474.1	heat shock protein 68	PF00012	Hsp70 protein	IPR013126;IPR018181;IPR029047;IPR029048;IPR043129	Heat shock protein 70 family;Heat shock protein 70, conserved site;Heat shock protein 70kD, peptide-binding domain superfamily;Heat shock protein 70kD, C-terminal domain superfamily;ATPase, nucleotide binding domain	KOG0101	Molecular chaperones HSP70/HSC70, HSP70 superfamily	GO:0031072;GO:0140662;GO:0008340;GO:0051085;GO:0042026;GO:0044183;GO:0016887;GO:0042594;GO:0006950;GO:0005634;GO:0005737;GO:0005524	molecular_function;molecular_function;biological_process;biological_process;biological_process;molecular_function;molecular_function;biological_process;biological_process;cellular_component;cellular_component;molecular_function	Binding to a heat shock protein, a protein synthesized or activated in response to heat shock.;Binding to a protein or a protein-containing complex to assist the protein folding process, driven by ATP hydrolysis.;The pathways that regulate the duration of the adult phase of the life-cycle of an animal.;The process of assisting in the correct posttranslational noncovalent assembly of proteins, whi…	K03283	ko03040;ko04213;ko05145;ko04915;ko04141;ko05134;ko05162;ko04612;ko04010;ko04144	Spliceosome;Longevity regulating pathway - multiple species;Toxoplasmosis;Estrogen signaling pathway;Protein processing in endoplasmic reticulum;Legionellosis;Measles;Antigen processing and presentation;MAPK signaling pathway;Endocytosis
O0L34_g1693	O0L34_g1693	JAQAHW010000019.1	1241861	1242760	+	900	13.4182	11.6271	19.3198	18.2942	16.6115	9.42654	12.4823	12.484	15.4236	5.19849	5.28074	3.55001	O0L34_g1693	-	-	-	-	-	-	-	-	-	-	-	-	-	-	-	-
O0L34_g1956	O0L34_g1956	JAQAHW010000086.1	207516	208268	-	753	2.30329	2.92567	4.27618	1.80628	0.910753	1.27206	6.18406	6.38007	6.73262	1.27922	1.92856	0.812497	O0L34_g1956	Q9Y140	Dehydrogenase/reductase SDR family protein 7-like	NP_651717.1	uncharacterized protein Dmel_CG7601	PF00106	short chain dehydrogenase	IPR002347;IPR020904;IPR036291	Short-chain dehydrogenase/reductase SDR;Short-chain dehydrogenase/reductase, conserved site;NAD(P)-binding domain superfamily	KOG1205	Predicted dehydrogenase	GO:0016491;GO:0005778;GO:0005575;GO:0005777;GO:0003674;GO:0016020;GO:0008150;GO:0004745	molecular_function;cellular_component;cellular_component;cellular_component;molecular_function;cellular_component;biological_process;molecular_function	Catalysis of an oxidation-reduction (redox) reaction, a reversible chemical reaction in which the oxidation state of an atom or atoms within a molecule is altered. One substrate acts as a hydrogen or electron donor and becomes oxidized, while the other acts as hydrogen or electron acceptor and becomes reduced.;The lipid bilayer surrounding a peroxisome.;A location, relative to cellular compartmen…	K11166	-	-
O0L34_g15276	O0L34_g15276	JAQAHW010000009.1	1518636	1609095	-	9288	1.72209	1.72811	1.59473	2.44323	2.4883	1.64269	1.59807	1.69357	1.78044	0.849426	0.874153	1.13445	O0L34_g15276	Q8MQJ4	LD32019p (Fragment)	-	-	PF07645;PF14670;PF02494;PF00084	Calcium-binding EGF domain;Coagulation Factor Xa inhibitory site;HYR domain;Sushi repeat (SCR repeat)	IPR000152;IPR000436;IPR000742;IPR001881;IPR003410;IPR009030;IPR018097;IPR035976	EGF-type aspartate/asparagine hydroxylation site;Sushi/SCR/CCP domain;EGF-like domain;EGF-like calcium-binding domain;HYR domain;Growth factor receptor cysteine-rich domain superfamily;EGF-like calcium-binding, conserved site;Sushi/SCR/CCP superfamily	-	-	GO:0005509;GO:0007412	molecular_function;biological_process	Binding to a calcium ion (Ca2+).;The process in which an axon recognizes and binds to a set of cells with which it may form stable connections.	-	-	-
O0L34_g9892	O0L34_g9892	JAQAHW010000012.1	11947041	11949539	+	855	21.0364	12.2391	27.1908	43.119	31.6028	36.7299	29.5463	26.8259	21.5295	10.5687	11.5806	13.8343	O0L34_g9892	Q9VLG1	LD06593p	NP_723433.1;NP_609264.1	uncharacterized protein Dmel_CG13101, isoform B;uncharacterized protein Dmel_CG13101, isoform A	PF21534	Protein rolling stone	IPR049352	Rolling stone	ENOG502S8CX	-	GO:0016020	cellular_component	A lipid bilayer along with all the proteins and protein complexes embedded in it and attached to it.	-	-	-
O0L34_g669	O0L34_g669	JAQAHW010000002.1	1447209	1454151	-	954	109.956	99.6279	123.061	142.572	112.646	212.499	106.409	94.3814	80.9137	26.3002	35.2879	22.5884	O0L34_g669	-	-	-	-	-	-	-	-	-	-	-	-	-	-	-	-
O0L34_g14775	O0L34_g14775	JAQAHW010000036.1	2214584	2215803	-	777	53.8195	39.7955	63.8191	116.362	107.856	118.962	46.8207	40.9873	51.6536	21.9605	23.957	20.8224	O0L34_g14775	M9PG09	Uncharacterized protein, isoform B	NP_001262215.1	uncharacterized protein Dmel_CG11370, isoform B	-	-	-	-	-	-	-	-	-	-	-	-
O0L34_g7642	O0L34_g7642	JAQAHW010000011.1	6078836	6081934	+	735	24.1214	18.198	24.1826	55.9052	43.2938	62.8332	58.8411	44.7	38.2647	22.1544	18.9496	18.7751	O0L34_g7642	Q1EC10	IP12271p	NP_724760.2	uncharacterized protein Dmel_CG30345	-	-	IPR005829;IPR011701;IPR036259	Sugar transporter, conserved site;Major facilitator superfamily;MFS transporter superfamily	KOG2816	Predicted transporter ADD1 (major facilitator superfamily)	GO:0022857;GO:0055085;GO:0016020	molecular_function;biological_process;cellular_component	Enables the transfer of a substance, usually a specific substance or a group of related substances, from one side of a membrane to the other.;The process in which a solute is transported across a lipid bilayer, from one side of a membrane to the other.;A lipid bilayer along with all the proteins and protein complexes embedded in it and attached to it.	K14613	ko01523	Antifolate resistance
O0L34_g1541	O0L34_g1541	JAQAHW010000002.1	23272708	23274944	+	546	213.65	164.42	183.29	224.591	148.715	106.387	126.649	199.11	206.925	30.8314	32.1583	12.5748	O0L34_g1541	P27780	Pupal cuticle protein Edg-84A	NP_524247.1	Ecdysone-dependent gene 84A	PF00379	Insect cuticle protein	IPR000618;IPR031311	Insect cuticle protein;Chitin-binding type R&R consensus	ENOG502TDXQ	-	GO:0042302;GO:0008010;GO:0040003;GO:0008011;GO:0031012;GO:0062129	molecular_function;molecular_function;biological_process;molecular_function;cellular_component;cellular_component	The action of a molecule that contributes to the structural integrity of a cuticle.;The action of a molecule that contributes to the structural integrity of the chitin-based cuticle of a larva. An example of this is found in Drosophila melanogaster.;Synthesis and deposition of a chitin-based noncellular, hardened, or membranous secretion from an epithelial sheet. An example of this process is fou…	-	-	-
O0L34_g4526	O0L34_g4526	JAQAHW010000004.1	14899077	14900919	+	675	65.6637	60.4959	57.6254	43.2697	39.4206	43.0783	64.4163	69.6809	76.0896	47.432	36.8674	35.2483	O0L34_g4526	Q95RV5	Ribulose-phosphate 3-epimerase	NP_610298.2;NP_001260780.1	Ribulose-5-phosphate-3-epimerase, isoform A;Ribulose-5-phosphate-3-epimerase, isoform B	PF00834	Ribulose-phosphate 3 epimerase family	IPR000056;IPR011060;IPR013785;IPR026019	Ribulose-phosphate 3-epimerase-like;Ribulose-phosphate binding barrel;Aldolase-type TIM barrel;Ribulose-phosphate 3-epimerase	KOG3111	D-ribulose-5-phosphate 3-epimerase	GO:0009052;GO:0005829;GO:0016853;GO:0004750;GO:0005975;GO:0046872;GO:0006098	biological_process;cellular_component;molecular_function;molecular_function;biological_process;molecular_function;biological_process	The branch of the pentose-phosphate shunt which does not involve oxidation reactions. It comprises a series of sugar phosphate interconversions, starting with ribulose 5-P and producing fructose 6-P and glyceraldehyde 3-P.;The part of the cytoplasm that does not contain organelles but which does contain other particulate matter, such as protein complexes.;Catalysis of the geometric or structural …	K01783	ko00030;ko00710;ko00040;ko01200;ko01230;ko01120;ko01130;ko01100;ko01110	Pentose phosphate pathway;Carbon fixation in photosynthetic organisms;Pentose and glucuronate interconversions;Carbon metabolism;Biosynthesis of amino acids;Microbial metabolism in diverse environments;Biosynthesis of antibiotics;Metabolic pathways;Biosynthesis of secondary metabolites
O0L34_g10282	O0L34_g10282	JAQAHW010000048.1	2148220	2153892	+	756	173.421	240.722	153.502	615.582	386.895	600.471	38.1891	124.328	97.1558	8.00888	12.4859	12.6786	O0L34_g10282	Q9Y140	Dehydrogenase/reductase SDR family protein 7-like	NP_651717.1	uncharacterized protein Dmel_CG7601	PF00106	short chain dehydrogenase	IPR002347;IPR020904;IPR036291	Short-chain dehydrogenase/reductase SDR;Short-chain dehydrogenase/reductase, conserved site;NAD(P)-binding domain superfamily	KOG1205	Predicted dehydrogenase	GO:0016491;GO:0005778;GO:0005575;GO:0005777;GO:0003674;GO:0016020;GO:0008150;GO:0004745	molecular_function;cellular_component;cellular_component;cellular_component;molecular_function;cellular_component;biological_process;molecular_function	Catalysis of an oxidation-reduction (redox) reaction, a reversible chemical reaction in which the oxidation state of an atom or atoms within a molecule is altered. One substrate acts as a hydrogen or electron donor and becomes oxidized, while the other acts as hydrogen or electron acceptor and becomes reduced.;The lipid bilayer surrounding a peroxisome.;A location, relative to cellular compartmen…	K11166	-	-
O0L34_g12898	O0L34_g12898	JAQAHW010000055.1	1785504	1786367	+	864	279.546	249.152	316.406	357.764	358.932	260.449	381.987	222.058	265.232	106.709	65.3216	100.945	O0L34_g12898	-	-	-	-	-	-	-	-	-	-	-	-	-	-	-	-
O0L34_g18769	O0L34_g18769	JAQAHW010000025.1	1285932	1323469	+	717	110.375	97.554	92.6918	153.156	140.316	108.114	23.1369	34.0424	36.8684	14.586	12.8888	18.2035	O0L34_g18769	P48596	GTP cyclohydrolase 1	NP_726037.1;NP_523801.2;NP_726038.1	punch, isoform B;punch, isoform C;punch, isoform A	PF01227	GTP cyclohydrolase I	IPR001474;IPR018234;IPR020602;IPR043133;IPR043134	GTP cyclohydrolase I;GTP cyclohydrolase I, conserved site;GTP cyclohydrolase I domain;GTP cyclohydrolase I, C-terminal/NADPH-dependent 7-cyano-7-deazaguanine reductase;GTP cyclohydrolase I, N-terminal domain	KOG2698	GTP cyclohydrolase I	GO:0006728;GO:0046654;GO:0046872;GO:0048072;GO:0008363;GO:0042559;GO:0016787;GO:0003934;GO:0060308;GO:2000274;GO:0009880;GO:0005525;GO:0006729;GO:0008270;GO:0048067;GO:0035185;GO:0005737	biological_process;biological_process;molecular_function;biological_process;biological_process;biological_process;molecular_function;molecular_function;molecular_function;biological_process;biological_process;molecular_function;biological_process;molecular_function;biological_process;biological_process;cellular_component	The chemical reactions and pathways resulting in the formation of pteridine, pyrazino(2,3-dipyrimidine), the parent structure of pterins and the pteroyl group.;The chemical reactions and pathways resulting in the formation of tetrahydrofolate, 5,6,7,8-tetrahydrofolic acid, a folate derivative bearing additional hydrogens on the pterin group.;Binding to a metal ion.;Establishment of a pattern of p…	K01495	ko00790;ko01100	Folate biosynthesis;Metabolic pathways
O0L34_g9047	O0L34_g9047	JAQAHW010000007.1	16666979	16670721	-	1119	12.5717	7.24219	12.3734	23.67	18.386	21.033	9.8313	12.4644	13.3219	6.31263	6.48884	6.68246	O0L34_g9047	-	-	-	-	-	-	-	-	-	-	-	-	-	-	-	-
O0L34_g18220	O0L34_g18220	JAQAHW010000021.1	6930077	6930802	+	726	1.06176	0.433497	0.798338	1.67625	1.03909	0.565442	2.6458	1.7077	1.82888	0.189541	0.181844	0	O0L34_g18220	-	-	-	-	-	-	-	-	-	-	-	-	-	-	-	-
O0L34_g1929	O0L34_g1929	JAQAHW010000019.1	11047296	11057411	-	660	13.1392	13.9478	10.5381	26.682	23.7951	14.6167	6.5263	8.10091	6.49253	4.23941	3.00042	4.01693	O0L34_g1929	-	-	-	-	-	-	-	-	-	-	-	-	-	-	-	-
O0L34_g4677	O0L34_g4677	JAQAHW010000004.1	21481331	21485113	+	312	310.681	312.953	289.384	302.405	242.886	294.068	325.178	329.816	359.217	205.382	195.066	183.238	O0L34_g4677	Q7PL91	GEO11417p1	NP_001287638.1;NP_001163845.1;NP_001015476.1	NADH dehydrogenase (ubiquinone) AGGG subunit, isoform B;uncharacterized protein Dmel_CG40472;NADH dehydrogenase (ubiquinone) AGGG subunit, isoform A	PF14813	NADH dehydrogenase 1 beta subcomplex subunit 2	IPR026627	NADH dehydrogenase [ubiquinone] 1 beta subcomplex subunit 2, animal type	ENOG502S524	-	GO:0006120;GO:0045271;GO:0003674;GO:0005739;GO:0008150;GO:0005743;GO:0005747;GO:0032981	biological_process;cellular_component;molecular_function;cellular_component;biological_process;cellular_component;cellular_component;biological_process	The transfer of electrons from NADH to ubiquinone that occurs during oxidative phosphorylation.;Respiratory chain complex I is an enzyme of the respiratory chain. It consists of several polypeptide chains and is L-shaped, with a horizontal arm lying in the membrane and a vertical arm that projects into the matrix. The electrons of NADH enter the chain at this complex.;A molecular process that can…	K03958	ko04932;ko00190;ko05016;ko05012;ko04714;ko04723;ko01100;ko05010	Non-alcoholic fatty liver disease (NAFLD);Oxidative phosphorylation;Huntington disease;Parkinson disease;Thermogenesis;Retrograde endocannabinoid signaling;Metabolic pathways;Alzheimer disease
O0L34_g12986	O0L34_g12986	JAQAHW010000054.1	58945	80151	-	699	7.07609	7.6541	9.85797	5.32542	4.51311	6.06859	20.485	14.411	19.1679	5.38092	6.61037	4.27907	O0L34_g12986	-	-	-	-	-	-	-	-	-	-	-	-	-	-	-	-
O0L34_g9725	O0L34_g9725	JAQAHW010000012.1	7492388	7502782	+	1539	7.80518	7.71971	7.11363	9.30291	8.06558	7.73542	9.49323	11.3285	13.2942	5.72245	5.7045	7.19984	O0L34_g9725	A1Z7V9	FI20020p1	NP_610499.2	5' nucleotidase C, isoform A	PF05761	5' nucleotidase family	IPR008380;IPR016695;IPR023214;IPR036412	HAD-superfamily hydrolase, subfamily IG, 5'-nucleotidase;Purine 5'-nucleotidase;HAD superfamily;HAD-like superfamily	KOG2470	Similar to IMP-GMP specific 5'-nucleotidase	GO:0016787;GO:0006974;GO:0106411;GO:0005634;GO:0046872;GO:0008253;GO:0003697	molecular_function;biological_process;molecular_function;cellular_component;molecular_function;molecular_function;molecular_function	Catalysis of the hydrolysis of various bonds, e.g. C-O, C-N, C-C, phosphoric anhydride bonds, etc.;Any process that results in a change in state or activity of a cell (in terms of movement, secretion, enzyme production, gene expression, etc.) as a result of a stimulus indicating damage to its DNA from environmental insults or errors during metabolism.;Catalysis of the reaction: 5'XMP + H20 = phos…	-	-	-
O0L34_g3407	O0L34_g3407	JAQAHW010000052.1	3314368	3315093	+	726	21.5005	10.6207	27.9418	142.777	98.9966	93.6748	15.1532	11.6337	8.14684	3.85401	1.81844	3.37085	O0L34_g3407	-	-	-	-	-	-	-	-	-	-	-	-	-	-	-	-
O0L34_g17951	O0L34_g17951	JAQAHW010000042.1	1134698	1145859	+	1032	46.87	16.0104	63.4008	145.808	107.588	119.931	81.7274	56.9139	63.5111	28.3126	18.3572	34.2529	O0L34_g17951	A1Z9J8	Sulfotransferase 4, isoform A	NP_610918.1;NP_001286398.1	sulfotransferase 4, isoform A;sulfotransferase 4, isoform B	PF00685	Sulfotransferase domain	IPR000863;IPR027417	Sulfotransferase domain;P-loop containing nucleoside triphosphate hydrolase	KOG1584	Sulfotransferase	GO:0005829;GO:0005737;GO:0008146;GO:0016740;GO:0006805;GO:0051923	cellular_component;cellular_component;molecular_function;molecular_function;biological_process;biological_process	The part of the cytoplasm that does not contain organelles but which does contain other particulate matter, such as protein complexes.;The contents of a cell excluding the plasma membrane and nucleus, but including other subcellular structures.;Catalysis of the transfer of a sulfate group from 3'-phosphoadenosine 5'-phosphosulfate to the hydroxyl group of an acceptor, producing the sulfated deriv…	-	-	-
O0L34_g14970	O0L34_g14970	JAQAHW010000026.1	1193184	1203999	-	606	1085.76	708.896	1536.12	1627.93	1953.73	1718.59	108.347	89.2506	86.4464	44.7337	49.6703	51.1524	O0L34_g14970	-	-	-	-	-	-	-	-	-	-	-	-	-	-	-	-
O0L34_g17314	O0L34_g17314	JAQAHW010000013.1	10500079	10502205	+	333	142.168	133.732	129.959	213.683	248.576	98.2102	106.452	149.157	146.624	37.4666	58.6749	54.5056	O0L34_g17314	-	-	-	-	-	-	-	-	-	-	-	-	-	-	-	-
O0L34_g16332	O0L34_g16332	JAQAHW010000014.1	6852684	6854496	-	333	4507.53	3073.94	3944.41	3216.85	2246.45	1382.75	5294.61	8676.44	8574.86	1134.74	2206.85	1643.74	O0L34_g16332	Q95RB2	Cuticular protein 49Ae	NP_610774.3	cuticular protein 49Ae	PF00379	Insect cuticle protein	IPR000618;IPR031311	Insect cuticle protein;Chitin-binding type R&R consensus	ENOG502STH2	-	GO:0042302;GO:0040003;GO:0062129;GO:0008010	molecular_function;biological_process;cellular_component;molecular_function	The action of a molecule that contributes to the structural integrity of a cuticle.;Synthesis and deposition of a chitin-based noncellular, hardened, or membranous secretion from an epithelial sheet. An example of this process is found in Drosophila melanogaster.;Any constituent part of a chitin-based noncellular, hardened, or membranous extracellular matrix secreted from the apical surface of an…	-	-	-
O0L34_g9298	O0L34_g9298	JAQAHW010000018.1	7068890	7069417	-	528	105.965	77.1895	136.726	211.368	235.743	227.284	33.6237	82.1831	91.1012	17.0271	10.7515	19.0547	O0L34_g9298	P82147	Protein lethal(2)essential for life	NP_001261156.1;NP_523827.1	lethal (2) essential for life, isoform C;lethal (2) essential for life, isoform A	PF00011	Hsp20/alpha crystallin family	IPR001436;IPR002068;IPR008978	Alpha crystallin/Small heat shock protein, animal type;Alpha crystallin/Hsp20 domain;HSP20-like chaperone	KOG3591	Alpha crystallins	GO:0061077;GO:0030018;GO:0006446;GO:0009408;GO:0048471;GO:0045214;GO:0042026;GO:0005634;GO:0051082;GO:0005737	biological_process;cellular_component;biological_process;biological_process;cellular_component;biological_process;biological_process;cellular_component;molecular_function;cellular_component	The process of inhibiting aggregation and assisting in the covalent and noncovalent assembly of single chain polypeptides or multisubunit complexes into the correct tertiary structure that is dependent on interaction with a chaperone.;Platelike region of a muscle sarcomere to which the plus ends of actin filaments are attached.;Any process that modulates the frequency, rate or extent of translati…	K09542	ko04213;ko04141	Longevity regulating pathway - multiple species;Protein processing in endoplasmic reticulum
O0L34_g3565	O0L34_g3565	JAQAHW010000032.1	4552103	4558060	-	612	2567.35	2911.15	1641.02	2918.18	2183.01	1561.1	4905.69	3852.82	3719.61	1340.92	1674.71	1166.75	O0L34_g3565	-	-	-	-	-	-	-	-	-	-	-	-	-	-	-	-
O0L34_g15773	O0L34_g15773	JAQAHW010000028.1	1407506	1411984	+	1014	12.4798	12.027	14.2263	21.5323	18.1256	14.9792	13.6047	17.4231	16.6656	6.92107	8.85331	7.91076	O0L34_g15773	Q7KS11	Uracil-DNA degrading factor, isoform B	NP_651287.4;NP_001262929.1;NP_001287514.1	Uracil-DNA degrading factor, isoform C;Uracil-DNA degrading factor, isoform B;Uracil-DNA degrading factor, isoform D	-	-	-	-	ENOG502RFDD	-	GO:0006308;GO:0003677;GO:0003723;GO:0035074;GO:0004844;GO:0032296	biological_process;molecular_function;molecular_function;biological_process;molecular_function;molecular_function	The cellular DNA metabolic process resulting in the breakdown of DNA, deoxyribonucleic acid, one of the two main types of nucleic acid, consisting of a long unbranched macromolecule formed from one or two strands of linked deoxyribonucleotides, the 3'-phosphate group of each constituent deoxyribonucleotide being joined in 3',5'-phosphodiester linkage to the 5'-hydroxyl group of the deoxyribose mo…	-	-	-
O0L34_g18725	O0L34_g18725	JAQAHW010000064.1	1646223	1651001	-	963	47.4934	39.299	39.9904	56.4956	46.6456	40.9942	48.3551	49.0831	38.6686	23.7204	25.9787	23.1538	O0L34_g18725	-	-	-	-	-	-	-	-	-	-	-	-	-	-	-	-
O0L34_g16536	O0L34_g16536	JAQAHW010000014.1	13973112	13977096	+	447	6.32303	4.75246	8.35606	17.6162	8.13137	8.11225	6.51091	8.4941	6.34585	1.43661	1.47672	0.304156	O0L34_g16536	C0HL64	Larval cuticle protein 65Ag1	NP_477272.1;NP_477273.1	Lcp65Ag2;Lcp65Ag1	PF00379	Insect cuticle protein	IPR000618;IPR031311	Insect cuticle protein;Chitin-binding type R&R consensus	-	-	GO:0008363;GO:0042302;GO:0008010;GO:0040003;GO:0005576;GO:0062129	biological_process;molecular_function;molecular_function;biological_process;cellular_component;cellular_component	Synthesis and deposition of a chitin-based larval cuticle. The insect larval cuticle is a secretion from epidermal cells that is shed at each molt. An example of this is found in Drosophila melanogaster.;The action of a molecule that contributes to the structural integrity of a cuticle.;The action of a molecule that contributes to the structural integrity of the chitin-based cuticle of a larva. A…	-	-	-
O0L34_g9321	O0L34_g9321	JAQAHW010000018.1	7625947	7627630	+	1272	685.59	749.003	548.406	716.253	604.655	715.543	780.768	776.027	758.922	294.038	362.636	243.484	O0L34_g9321	-	-	-	-	-	-	-	-	-	-	-	-	-	-	-	-
O0L34_g14919	O0L34_g14919	JAQAHW010000026.1	166015	166563	+	549	63.6512	31.6725	88.0944	52.0269	74.5757	62.0626	17.8121	62.2436	56.5055	4.34461	0.601177	3.46705	O0L34_g14919	P82147	Protein lethal(2)essential for life	NP_001261156.1;NP_523827.1	lethal (2) essential for life, isoform C;lethal (2) essential for life, isoform A	PF00011	Hsp20/alpha crystallin family	IPR001436;IPR002068;IPR008978	Alpha crystallin/Small heat shock protein, animal type;Alpha crystallin/Hsp20 domain;HSP20-like chaperone	KOG3591	Alpha crystallins	GO:0061077;GO:0030018;GO:0006446;GO:0009408;GO:0048471;GO:0045214;GO:0042026;GO:0005634;GO:0051082;GO:0005737	biological_process;cellular_component;biological_process;biological_process;cellular_component;biological_process;biological_process;cellular_component;molecular_function;cellular_component	The process of inhibiting aggregation and assisting in the covalent and noncovalent assembly of single chain polypeptides or multisubunit complexes into the correct tertiary structure that is dependent on interaction with a chaperone.;Platelike region of a muscle sarcomere to which the plus ends of actin filaments are attached.;Any process that modulates the frequency, rate or extent of translati…	K09542	ko04213;ko04141	Longevity regulating pathway - multiple species;Protein processing in endoplasmic reticulum
O0L34_g1366	O0L34_g1366	JAQAHW010000002.1	19291255	19296519	-	2253	31.5906	25.9472	37.1875	73.0157	72.8716	66.4749	10.3084	8.0823	12.1885	4.96762	2.43176	4.43537	O0L34_g1366	Q9VLU2	RE08173p	NP_609174.1	transglutaminase, isoform A	PF00927;PF01841;PF00868	Transglutaminase family, C-terminal ig like domain;Transglutaminase-like superfamily;Transglutaminase family	IPR001102;IPR002931;IPR008958;IPR013783;IPR014756;IPR023608;IPR036238;IPR036985;IPR038765	Transglutaminase, N-terminal;Transglutaminase-like;Transglutaminase, C-terminal;Immunoglobulin-like fold;Immunoglobulin E-set;Protein-glutamine gamma-glutamyltransferase, animal;Transglutaminase, C-terminal domain superfamily;Transglutaminase-like superfamily;Papain-like cysteine peptidase superfamily	ENOG502QQ46	-	GO:0016746;GO:0005615;GO:0042381;GO:0045087;GO:0046872;GO:0003810;GO:0031982	molecular_function;cellular_component;biological_process;biological_process;molecular_function;molecular_function;cellular_component	Catalysis of the transfer of an acyl group from one compound (donor) to another (acceptor).;That part of a multicellular organism outside the cells proper, usually taken to be outside the plasma membranes, and occupied by fluid.;Any process in which factors in the hemolymph (the invertebrate equivalent of vertebrate blood and lymph) precipitate into insoluble clots in order to prevent loss of bod…	K05619	-	-
O0L34_g5870	O0L34_g5870	JAQAHW010000010.1	5019199	5026094	-	1173	3.88812	1.87812	4.1176	4.69916	4.0341	3.38301	2.08416	4.29382	2.62405	0.156416	0.450191	0.637483	O0L34_g5870	Q9VPF3	4-hydroxyphenylpyruvate dioxygenase	NP_730536.1	4-hydroxyphenylpyruvate dioxygenase, isoform A	PF00903	Glyoxalase/Bleomycin resistance protein/Dioxygenase superfamily	IPR004360;IPR005956;IPR029068;IPR037523;IPR041735;IPR041736	Glyoxalase/fosfomycin resistance/dioxygenase domain;4-hydroxyphenylpyruvate dioxygenase;Glyoxalase/Bleomycin resistance protein/Dihydroxybiphenyl dioxygenase;Vicinal oxygen chelate (VOC) domain;4-hydroxyphenylpyruvate dioxygenase, C-terminal;4-hydroxyphenylpyruvate dioxygenase, N-terminal	KOG0638	4-hydroxyphenylpyruvate dioxygenase	GO:0009072;GO:0000139;GO:0006572;GO:0051213;GO:0003868;GO:0046872;GO:0005789;GO:0006559	biological_process;cellular_component;biological_process;molecular_function;molecular_function;molecular_function;cellular_component;biological_process	The chemical reactions and pathways involving aromatic amino acid family, amino acids with aromatic ring (phenylalanine, tyrosine, tryptophan).;The lipid bilayer surrounding any of the compartments of the Golgi apparatus.;The chemical reactions and pathways resulting in the breakdown of tyrosine, an aromatic amino acid, 2-amino-3-(4-hydroxyphenyl)propanoic acid.;Catalysis of an oxidation-reductio…	-	-	-
O0L34_g7751	O0L34_g7751	JAQAHW010000011.1	8086303	8092889	+	1329	45.1442	29.8971	51.4128	200.645	147.325	156.091	29.3008	24.8961	29.5181	14.4613	15.8939	17.4934	O0L34_g7751	-	-	-	-	-	-	-	-	-	-	-	-	-	-	-	-
O0L34_g5133	O0L34_g5133	JAQAHW010000016.1	12652331	12657533	+	573	12.78	10.2984	14.0487	129.429	122.079	29.3734	107.984	31.6439	87.8438	12.8081	6.56636	7.83003	O0L34_g5133	-	-	-	-	-	-	-	-	-	-	-	-	-	-	-	-
O0L34_g14230	O0L34_g14230	JAQAHW010000063.1	1141679	1146269	-	411	831.945	482.99	915.848	1625.57	1187.71	1262	1510.56	1206.04	1339.22	669.398	524.219	840.722	O0L34_g14230	-	-	-	-	-	-	-	-	-	-	-	-	-	-	-	-
O0L34_g14959	O0L34_g14959	JAQAHW010000026.1	916202	927536	-	1833	1.26159	3.86316	5.26999	0.937295	1.085	1.1571	8.00234	4.69234	3.85233	1.40135	1.00832	0.630464	O0L34_g14959	P18173	Glucose dehydrogenase [FAD, quinone]	NP_477503.1	glucose dehydrogenase, isoform A	PF05199;PF00732	GMC oxidoreductase;GMC oxidoreductase	IPR000172;IPR007867;IPR012132;IPR036188	Glucose-methanol-choline oxidoreductase, N-terminal;Glucose-methanol-choline oxidoreductase, C-terminal;Glucose-methanol-choline oxidoreductase;FAD/NAD(P)-binding domain superfamily	KOG1238	Glucose dehydrogenase/choline dehydrogenase/mandelonitrile lyase (GMC oxidoreductase family)	GO:0016491;GO:0050660;GO:0008364;GO:0006006;GO:0005576;GO:0140762;GO:0016614;GO:0046693	molecular_function;molecular_function;biological_process;biological_process;cellular_component;molecular_function;molecular_function;biological_process	Catalysis of an oxidation-reduction (redox) reaction, a reversible chemical reaction in which the oxidation state of an atom or atoms within a molecule is altered. One substrate acts as a hydrogen or electron donor and becomes oxidized, while the other acts as hydrogen or electron acceptor and becomes reduced.;Binding to FAD, flavin-adenine dinucleotide, the coenzyme or the prosthetic group of va…	K00115	ko00030;ko01100;ko01130;ko01110	Pentose phosphate pathway;Metabolic pathways;Biosynthesis of antibiotics;Biosynthesis of secondary metabolites
O0L34_g3774	O0L34_g3774	JAQAHW010000020.1	1244785	1245555	-	771	172.796	180.014	154.191	214.015	187.238	192.388	134.836	189.044	180.825	59.017	82.6185	68.9487	O0L34_g3774	Q8SX57	LD44221p	NP_730972.2;NP_001262292.1	uncharacterized protein Dmel_CG31549, isoform A;uncharacterized protein Dmel_CG31549, isoform B	PF13561	Enoyl-(Acyl carrier protein) reductase	IPR002347;IPR020904;IPR036291	Short-chain dehydrogenase/reductase SDR;Short-chain dehydrogenase/reductase, conserved site;NAD(P)-binding domain superfamily	KOG0725	Reductases with broad range of substrate specificities	GO:0047045;GO:0016491;GO:0004303	molecular_function;molecular_function;molecular_function	Catalysis of the reaction: NADP+ + testosterone = NADPH + H+ + androst-4-ene-3,17-dione.;Catalysis of an oxidation-reduction (redox) reaction, a reversible chemical reaction in which the oxidation state of an atom or atoms within a molecule is altered. One substrate acts as a hydrogen or electron donor and becomes oxidized, while the other acts as hydrogen or electron acceptor and becomes reduced…	-	-	-
O0L34_g10461	O0L34_g10461	JAQAHW010000030.1	301463	302173	-	711	19.0631	55.3303	75.7212	24.2647	29.2259	18.8608	109.456	130.344	51.1856	11.935	21.7246	16.6362	O0L34_g10461	-	-	-	-	-	-	-	-	-	-	-	-	-	-	-	-
O0L34_g15561	O0L34_g15561	JAQAHW010000009.1	11632821	11633714	-	894	55.3983	42.1561	48.3355	42.1989	43.1116	44.0817	65.3695	52.7847	57.8553	31.9647	30.7895	25.0168	O0L34_g15561	Q9VRJ4	Dehydrogenase/reductase 4	NP_647946.1	Dehydrogenase/reductase 4	PF13561	Enoyl-(Acyl carrier protein) reductase	IPR002347;IPR020904;IPR036291	Short-chain dehydrogenase/reductase SDR;Short-chain dehydrogenase/reductase, conserved site;NAD(P)-binding domain superfamily	KOG0725	Reductases with broad range of substrate specificities	GO:0004090;GO:0016491;GO:0005777	molecular_function;molecular_function;cellular_component	Catalysis of the reaction: R-CHOH-R' + NADP+ = R-CO-R' + NADPH + H+.;Catalysis of an oxidation-reduction (redox) reaction, a reversible chemical reaction in which the oxidation state of an atom or atoms within a molecule is altered. One substrate acts as a hydrogen or electron donor and becomes oxidized, while the other acts as hydrogen or electron acceptor and becomes reduced.;A small organelle …	K11147	ko00830;ko04146;ko01100	Retinol metabolism;Peroxisome;Metabolic pathways
O0L34_g10347	O0L34_g10347	JAQAHW010000033.1	2646954	2686474	-	492	44.2603	43.6576	50.7864	151.756	113.324	100.959	76.9002	61.7376	73.724	26.2908	31.7971	19.7581	O0L34_g10347	-	-	-	-	-	-	-	-	-	-	-	-	-	-	-	-
O0L34_g13339	O0L34_g13339	JAQAHW010000056.1	3237671	3242389	+	2238	17.652	15.5039	17.2077	115.12	89.2333	89.6043	15.6312	4.63952	12.9713	1.43469	1.56322	1.70099	O0L34_g13339	-	-	-	-	-	-	-	-	-	-	-	-	-	-	-	-
O0L34_g13244	O0L34_g13244	JAQAHW010000056.1	902260	903317	-	981	0.130961	0.0802035	0.328233	0.510807	0.419448	0.97641	1.54271	1.10583	0.799787	0.18703	0.0672877	0.207886	O0L34_g13244	-	-	-	-	-	-	-	-	-	-	-	-	-	-	-	-
O0L34_g8	O0L34_g8	JAQAHW010000038.1	917854	918405	-	552	152.91	92.078	162.281	280.897	188.221	248.017	390.475	307.281	363.103	141.014	175.307	148.273	O0L34_g8	-	-	-	-	-	-	-	-	-	-	-	-	-	-	-	-
O0L34_g5814	O0L34_g5814	JAQAHW010000010.1	2799403	2800428	+	1026	58.2884	61.9622	48.4564	42.7701	38.8351	51.0137	77.5533	88.4378	87.5885	42.2031	45.6789	32.3993	O0L34_g5814	Q9W429	UDP-xylose and UDP-N-acetylglucosamine transporter	NP_727071.1;NP_572299.1	ER GDP-fucose transporter, isoform B;ER GDP-fucose transporter, isoform A	PF08449	UAA transporter family	IPR013657	SLC35B1-4/HUT1	KOG1583	UDP-N-acetylglucosamine transporter	GO:0005794;GO:1990569;GO:0005460;GO:0055085;GO:0016020;GO:0005457;GO:0015012;GO:0012505;GO:0015790;GO:0000139;GO:0005456;GO:0005461;GO:0005783;GO:0015782;GO:0036066;GO:0015786;GO:1990570;GO:0005462;GO:0005458;GO:0005464;GO:0005789;GO:0036084;GO:0015783;GO:0015787	cellular_component;biological_process;molecular_function;biological_process;cellular_component;molecular_function;biological_process;cellular_component;biological_process;cellular_component;molecular_function;molecular_function;cellular_component;biological_process;biological_process;biological_process;biological_process;molecular_function;molecular_function;molecular_function;cellular_component;…	A membrane-bound cytoplasmic organelle of the endomembrane system that further processes the core oligosaccharides (e.g. N-glycans) added to proteins in the endoplasmic reticulum and packages them into membrane-bound vesicles. The Golgi apparatus operates at the intersection of the secretory, lysosomal, and endocytic pathways.;The process in which UDP-N-acetylglucosamine is transported across a m…	K15278	-	-
O0L34_g5457	O0L34_g5457	JAQAHW010000006.1	9547653	9548036	+	384	51.5228	39.7496	42.0943	29.2682	48.9345	46.6813	45.323	35.5149	38.5065	25.3235	19.2527	19.2961	O0L34_g5457	-	-	-	-	-	-	-	-	-	-	-	-	-	-	-	-
O0L34_g12370	O0L34_g12370	JAQAHW010000015.1	1694541	1702096	-	552	16.6409	9.54989	15.5165	31.254	24.1023	22.0625	12.0211	12.9145	9.73085	5.89982	6.21826	5.54176	O0L34_g12370	Q24192	Ras-like GTP-binding protein RhoL	NP_524292.1	Rho-like, isoform A	PF00071	Ras family	IPR001806;IPR003578;IPR005225;IPR027417	Small GTPase;Small GTPase Rho;Small GTP-binding protein domain;P-loop containing nucleoside triphosphate hydrolase	KOG0393	Ras-related small GTPase, Rho type	GO:0005886;GO:0007163;GO:0022412;GO:0005575;GO:0035099;GO:0005525;GO:0007015;GO:0035006;GO:0003924;GO:0007298;GO:0001667;GO:0006897;GO:0060429;GO:0035011;GO:0032488;GO:0007516;GO:0019901;GO:0007264;GO:0022409;GO:0003006;GO:0007498	cellular_component;biological_process;biological_process;cellular_component;biological_process;molecular_function;biological_process;biological_process;molecular_function;biological_process;biological_process;biological_process;biological_process;biological_process;biological_process;biological_process;molecular_function;biological_process;biological_process;biological_process;biological_process	The membrane surrounding a cell that separates the cell from its external environment. It consists of a phospholipid bilayer and associated proteins.;Any cellular process that results in the specification, formation or maintenance of anisotropic intracellular organization or cell growth patterns.;A process, occurring at the cellular level, that is involved in the reproductive function of a multic…	K04392	ko04933;ko04972;ko04650;ko05211;ko04722;ko04360;ko05170;ko05416;ko04810;ko05231;ko04664;ko05205;ko04015;ko04151;ko04145;ko04071;ko05212;ko05014;ko05120;ko04380;ko04024;ko05169;ko05200;ko04010;ko04062;ko04014;ko04370;ko04510;ko05132;ko05418;ko04620;ko04530;ko04662;ko05100;ko05203;ko04666;ko04013;ko04520;ko04932;ko05131;ko04310;ko04670;ko05135;ko05210;ko05163;ko04361;ko05167	AGE-RAGE signaling pathway in diabetic complications;Pancreatic secretion;Natural killer cell mediated cytotoxicity;Renal cell carcinoma;Neurotrophin signaling pathway;Axon guidance;Human immunodeficiency virus 1 infection;Viral myocarditis;Regulation of actin cytoskeleton;Choline metabolism in cancer;Fc epsilon RI signaling pathway;Proteoglycans in cancer;Rap1 signaling pathway;PI3K-Akt signalin…
O0L34_g5373	O0L34_g5373	JAQAHW010000006.1	6856322	6863730	-	738	441.733	296.488	477.061	348.327	578.002	646.359	345.775	219.756	298.822	70.2952	89.7117	45.5035	O0L34_g5373	Q9VEZ6	Uncharacterized protein, isoform A	NP_001262622.1;NP_650519.1	uncharacterized protein Dmel_CG10407, isoform B;uncharacterized protein Dmel_CG10407, isoform A	PF06585	Haemolymph juvenile hormone binding protein (JHBP)	IPR010562;IPR038606	Haemolymph juvenile hormone binding;Takeout superfamily	ENOG502RASS	-	GO:0005615;GO:0019953	cellular_component;biological_process	That part of a multicellular organism outside the cells proper, usually taken to be outside the plasma membranes, and occupied by fluid.;A type of reproduction that combines the genetic material of two gametes (such as a sperm or egg cell or fungal spores). The gametes have an haploid genome (with a single set of chromosomes, the product of a meiotic division) and combines with one another to pro…	-	-	-
O0L34_g299	O0L34_g299	JAQAHW010000017.1	4872371	4877388	-	444	87.2397	75.3128	81.9495	140.915	122.486	94.7688	60.0429	42.5829	60.2172	21.5915	22.5978	14.6981	O0L34_g299	-	-	-	-	-	-	-	-	-	-	-	-	-	-	-	-
O0L34_g816	O0L34_g816	JAQAHW010000002.1	5217170	5218475	+	630	135.202	119.643	140.656	64.6546	73.696	49.7391	139.883	158.418	125.496	49.3638	65.7997	39.4925	O0L34_g816	-	-	-	-	-	-	-	-	-	-	-	-	-	-	-	-
O0L34_g8174	O0L34_g8174	JAQAHW010000022.1	1621755	1626047	+	1683	9.99993	7.76044	8.83911	4.67882	4.40084	3.61809	7.47048	12.2929	8.92925	5.17832	4.8242	4.16032	O0L34_g8174	P07140	Acetylcholinesterase	NP_001163600.1;NP_476953.1	acetylcholine esterase, isoform B;acetylcholine esterase, isoform A	PF00135	Carboxylesterase family	IPR000997;IPR001445;IPR002018;IPR019819;IPR019826;IPR029058	Cholinesterase;Acetylcholinesterase, insect;Carboxylesterase, type B;Carboxylesterase type B, conserved site;Carboxylesterase type B, active site;Alpha/Beta hydrolase fold	KOG4389	Acetylcholinesterase/Butyrylcholinesterase	GO:0019695;GO:0006581;GO:0005886;GO:0005615;GO:0052689;GO:0003990;GO:0004104;GO:0017171;GO:0043083;GO:0042803;GO:0001507;GO:0043199;GO:0042426;GO:0098552;GO:0045202;GO:0008233;GO:0005737;GO:0007268	biological_process;biological_process;cellular_component;cellular_component;molecular_function;molecular_function;molecular_function;molecular_function;cellular_component;molecular_function;biological_process;molecular_function;biological_process;cellular_component;cellular_component;molecular_function;cellular_component;biological_process	The chemical reactions and pathways involving choline (2-hydroxyethyltrimethylammonium), an amino alcohol that occurs widely in living organisms as a constituent of certain types of phospholipids and in the neurotransmitter acetylcholine.;The chemical reactions and pathways resulting in the breakdown of acetylcholine, the acetic acid ester of the organic base choline.;The membrane surrounding a c…	K01049	ko00564;ko04725	Glycerophospholipid metabolism;Cholinergic synapse
O0L34_g12285	O0L34_g12285	JAQAHW010000015.1	181748	184303	-	1683	13.1297	11.5004	10.5228	10.1658	8.63868	8.13053	10.5486	16.6208	14.38	8.12179	7.9619	7.75517	O0L34_g12285	P07140	Acetylcholinesterase	NP_001163600.1;NP_476953.1	acetylcholine esterase, isoform B;acetylcholine esterase, isoform A	PF00135	Carboxylesterase family	IPR000997;IPR001445;IPR002018;IPR019819;IPR019826;IPR029058	Cholinesterase;Acetylcholinesterase, insect;Carboxylesterase, type B;Carboxylesterase type B, conserved site;Carboxylesterase type B, active site;Alpha/Beta hydrolase fold	KOG4389	Acetylcholinesterase/Butyrylcholinesterase	GO:0019695;GO:0006581;GO:0005886;GO:0005615;GO:0052689;GO:0003990;GO:0004104;GO:0017171;GO:0043083;GO:0042803;GO:0001507;GO:0043199;GO:0042426;GO:0098552;GO:0045202;GO:0008233;GO:0005737;GO:0007268	biological_process;biological_process;cellular_component;cellular_component;molecular_function;molecular_function;molecular_function;molecular_function;cellular_component;molecular_function;biological_process;molecular_function;biological_process;cellular_component;cellular_component;molecular_function;cellular_component;biological_process	The chemical reactions and pathways involving choline (2-hydroxyethyltrimethylammonium), an amino alcohol that occurs widely in living organisms as a constituent of certain types of phospholipids and in the neurotransmitter acetylcholine.;The chemical reactions and pathways resulting in the breakdown of acetylcholine, the acetic acid ester of the organic base choline.;The membrane surrounding a c…	K01049	ko00564;ko04725	Glycerophospholipid metabolism;Cholinergic synapse
O0L34_g1384	O0L34_g1384	JAQAHW010000002.1	19585695	19604827	+	7716	3.89613	3.47716	4.07294	4.77796	5.43056	4.67295	3.42486	3.28386	3.68407	1.98552	2.1216	1.72678	O0L34_g1384	Q8IPJ3	E3 ubiquitin-protein ligase lubel	NP_723214.2;NP_001260157.1;NP_609072.2;NP_001260156.1;NP_001260160.1;NP_001260159.1	linear ubiquitin E3 ligase, isoform E;linear ubiquitin E3 ligase, isoform G;linear ubiquitin E3 ligase, isoform C;linear ubiquitin E3 ligase, isoform F;linear ubiquitin E3 ligase, isoform J;linear ubiquitin E3 ligase, isoform I	PF18091;PF16678;PF01485	E3 Ubiquitin Ligase RBR C-terminal domain;HOIP UBA domain pair;IBR domain, a half RING-finger domain	IPR001841;IPR001876;IPR002867;IPR013083;IPR026254;IPR032065;IPR041031;IPR044066;IPR047540;IPR047541;IPR047542;IPR047543	Zinc finger, RING-type;Zinc finger, RanBP2-type;IBR domain;Zinc finger, RING/FYVE/PHD-type;E3 ubiquitin-protein ligase RNF31-like;E3 ubiquitin-protein ligase RNF31, UBA-like domain;RNF31, C-terminal;TRIAD supradomain;E3 ubiquitin-protein ligase RNF31-like, BRcat domain;E3 ubiquitin-protein ligase RNF31-like, modified RING finger, HC subclass;E3 ubiquitin-protein ligase RNF31-like, Rcat domain;E3 …	KOG1812	Predicted E3 ubiquitin ligase	GO:0004842;GO:0046872;GO:0016740;GO:1990450;GO:0061630;GO:0050829;GO:0010286;GO:0070530;GO:0005575;GO:0097039;GO:0002376;GO:0061059;GO:0071797;GO:0008270;GO:0000209;GO:0036435	molecular_function;molecular_function;molecular_function;molecular_function;molecular_function;biological_process;biological_process;molecular_function;cellular_component;biological_process;biological_process;biological_process;cellular_component;molecular_function;biological_process;molecular_function	Catalysis of the transfer of ubiquitin from one protein to another via the reaction X-Ub + Y = Y-Ub + X, where both X-Ub and Y-Ub are covalent linkages.;Binding to a metal ion.;Catalysis of the transfer of a group, e.g. a methyl group, glycosyl group, acyl group, phosphorus-containing, or other groups, from one compound (generally regarded as the donor) to another compound (generally regarded as …	-	-	-
O0L34_g913	O0L34_g913	JAQAHW010000002.1	8037745	8042869	+	804	25.0873	21.2357	23.2286	29.3823	23.2011	22.0403	26.3527	26.3109	21.619	15.1756	12.8899	10.3998	O0L34_g913	Q8IN02	diphthine methyl ester synthase	NP_524452.4	diphthamide methyltransferase	PF00590	Tetrapyrrole (Corrin/Porphyrin) Methylases	IPR000878;IPR004551;IPR014776;IPR014777;IPR035996	Tetrapyrrole methylase;Diphthine synthase;Tetrapyrrole methylase, subdomain 2;Tetrapyrrole methylase, subdomain 1;Tetrapyrrole methylase superfamily	KOG3123	Diphthine synthase	GO:0045727;GO:0017183;GO:0004164;GO:0005737;GO:0008168;GO:0141133;GO:0032259	biological_process;biological_process;molecular_function;cellular_component;molecular_function;molecular_function;biological_process	Any process that activates or increases the frequency, rate or extent of the chemical reactions and pathways resulting in the formation of proteins by the translation of mRNA or circRNA.;The modification of peptidyl-histidine to 2'-(3-carboxamido-3-(trimethylammonio)propyl)-L-histidine, known as diphthamide, found in translation elongation factor EF-2. The process occurs in eukaryotes and archaea…	K00586	-	-
O0L34_g688	O0L34_g688	JAQAHW010000002.1	2070258	2071193	+	936	43.5104	42.9544	54.4229	48.4887	45.0604	53.5067	51.8022	62.0889	51.1325	16.7598	27.4333	22.9501	O0L34_g688	-	-	-	-	-	-	-	-	-	-	-	-	-	-	-	-
O0L34_g6411	O0L34_g6411	JAQAHW010000037.1	598127	610039	+	1554	2.76951	2.48089	3.68825	3.45492	3.88353	2.86177	3.48346	3.63999	3.53419	2.00714	2.08137	1.79352	O0L34_g6411	Q9VAK7	F-box involved in polyQ pathogenesis, isoform A	NP_733291.1	F-box involved in polyQ pathogenesis, isoform A	PF00646	F-box domain	IPR001810;IPR032675;IPR036047	F-box domain;Leucine-rich repeat domain superfamily;F-box-like domain superfamily	KOG1947	Leucine rich repeat proteins, some proteins contain F-box	GO:0019005;GO:0031146;GO:0031398	cellular_component;biological_process;biological_process	A ubiquitin ligase complex in which a cullin from the Cul1 subfamily and a RING domain protein form the catalytic core; substrate specificity is conferred by a Skp1 adaptor and an F-box protein. SCF complexes are involved in targeting proteins for degradation by the proteasome. The best characterized complexes are those from yeast and mammals (with core subunits named Cdc53/Cul1, Rbx1/Hrt1/Roc1).…	-	-	-
O0L34_g9427	O0L34_g9427	JAQAHW010000018.1	11487356	11517664	-	4548	120.167	102.467	149.784	293.175	300.722	233.778	76.5093	31.4514	54.4479	17.1454	11.2483	13.0487	O0L34_g9427	Q9I7U4	Titin	NP_524676.2	sallimus, isoform A	PF00041;PF07679;PF07653	Fibronectin type III domain;Immunoglobulin I-set domain;Variant SH3 domain	IPR001452;IPR003598;IPR003599;IPR003961;IPR007110;IPR013098;IPR013783;IPR036028;IPR036116;IPR036179	SH3 domain;Immunoglobulin subtype 2;Immunoglobulin subtype;Fibronectin type III;Immunoglobulin-like domain;Immunoglobulin I-set;Immunoglobulin-like fold;SH3-like domain superfamily;Fibronectin type III superfamily;Immunoglobulin-like domain superfamily	KOG0613;KOG1216;KOG4475	Projectin/twitchin and related proteins;von Willebrand factor and related coagulation proteins;FOG: Immunoglobin and related proteins	GO:0030018;GO:0005694;GO:0030154;GO:0005737;GO:0051301;GO:0005515;GO:0035206;GO:0008307;GO:0005634;GO:0007076;GO:0040011;GO:0005863;GO:0016203;GO:0061061;GO:0007525;GO:0003779;GO:0045214;GO:0007522;GO:0031674;GO:0007520;GO:0007062;GO:0030017;GO:0009653;GO:0000794;GO:0007498	cellular_component;cellular_component;biological_process;cellular_component;biological_process;molecular_function;biological_process;molecular_function;cellular_component;biological_process;biological_process;cellular_component;biological_process;biological_process;biological_process;molecular_function;biological_process;biological_process;cellular_component;biological_process;biological_process;…	Platelike region of a muscle sarcomere to which the plus ends of actin filaments are attached.;A structure composed of a very long molecule of DNA and associated proteins (e.g. histones) that carries hereditary information.;The cellular developmental process in which a relatively unspecialized cell, e.g. embryonic or regenerative cell, acquires specialized structural and/or functional features th…	K12567	ko05410;ko05414	Hypertrophic cardiomyopathy (HCM);Dilated cardiomyopathy (DCM)
O0L34_g8031	O0L34_g8031	JAQAHW010000011.1	15730579	15733664	+	1176	47.9587	41.5477	50.4899	94.9609	77.5604	84.4176	48.0113	39.0729	37.6694	20.3602	21.9469	16.6479	O0L34_g8031	Q8IMT6	FI01822p	NP_651373.2	uncharacterized protein Dmel_CG31300	PF02958	Ecdysteroid kinase-like family	IPR004119;IPR011009;IPR015897	Ecdysteroid kinase-like;Protein kinase-like domain superfamily;CHK kinase-like	ENOG502RZD1	-	GO:0071313;GO:0106389;GO:0098754;GO:0006805	biological_process;molecular_function;biological_process;biological_process	Any process that results in a change in state or activity of a cell (in terms of movement, secretion, enzyme production, gene expression, etc.) as a result of a caffeine stimulus. Caffeine is an alkaloid found in numerous plant species, where it acts as a natural pesticide that paralyzes and kills certain insects feeding upon them.;Catalysis of the reaction: an ecdysteroid + ATP = an ecdysteroid …	-	-	-
O0L34_g1348	O0L34_g1348	JAQAHW010000002.1	18841433	18843905	+	1302	65.6176	63.2701	66.6745	64.2734	64.5239	60.6938	52.8875	58.0259	57.7109	31.1078	35.7423	30.178	O0L34_g1348	Q9VY42	Tyrosine aminotransferase	NP_572953.1;NP_001285238.1	tyrosine aminotransferase, isoform A;tyrosine aminotransferase, isoform B	PF00155	Aminotransferase class I and II	IPR004838;IPR004839;IPR005957;IPR005958;IPR015421;IPR015422;IPR015424	Aminotransferases, class-I, pyridoxal-phosphate-binding site;Aminotransferase, class I/classII;Tyrosine aminotransferase;Tyrosine/nicotianamine aminotransferase;Pyridoxal phosphate-dependent transferase, major domain;Pyridoxal phosphate-dependent transferase, small domain;Pyridoxal phosphate-dependent transferase	KOG0259	Tyrosine aminotransferase	GO:0009058;GO:0009072;GO:0030170;GO:0004838;GO:0006572;GO:0008483;GO:0005739;GO:0006559	biological_process;biological_process;molecular_function;molecular_function;biological_process;molecular_function;cellular_component;biological_process	The chemical reactions and pathways resulting in the formation of substances; typically the energy-requiring part of metabolism in which simpler substances are transformed into more complex ones.;The chemical reactions and pathways involving aromatic amino acid family, amino acids with aromatic ring (phenylalanine, tyrosine, tryptophan).;Binding to pyridoxal 5' phosphate, 3-hydroxy-5-(hydroxymeth…	K00815	ko01110;ko00350;ko01100;ko00130;ko00960;ko00400;ko00360;ko00270;ko00950;ko00401;ko01130;ko01230	Biosynthesis of secondary metabolites;Tyrosine metabolism;Metabolic pathways;Ubiquinone and other terpenoid-quinone biosynthesis;Tropane, piperidine and pyridine alkaloid biosynthesis;Phenylalanine, tyrosine and tryptophan biosynthesis;Phenylalanine metabolism;Cysteine and methionine metabolism;Isoquinoline alkaloid biosynthesis;Novobiocin biosynthesis;Biosynthesis of antibiotics;Biosynthesis of …
O0L34_g11591	O0L34_g11591	JAQAHW010000008.1	15634515	15636754	-	1857	24.6982	28.684	15.9524	16.5762	8.45705	14.1479	46.7666	41.3514	43.9405	9.95434	18.0575	17.9373	O0L34_g11591	P18173	Glucose dehydrogenase [FAD, quinone]	NP_477503.1	glucose dehydrogenase, isoform A	PF05199;PF00732	GMC oxidoreductase;GMC oxidoreductase	IPR000172;IPR007867;IPR012132;IPR036188	Glucose-methanol-choline oxidoreductase, N-terminal;Glucose-methanol-choline oxidoreductase, C-terminal;Glucose-methanol-choline oxidoreductase;FAD/NAD(P)-binding domain superfamily	KOG1238	Glucose dehydrogenase/choline dehydrogenase/mandelonitrile lyase (GMC oxidoreductase family)	GO:0016491;GO:0050660;GO:0008364;GO:0006006;GO:0005576;GO:0140762;GO:0016614;GO:0046693	molecular_function;molecular_function;biological_process;biological_process;cellular_component;molecular_function;molecular_function;biological_process	Catalysis of an oxidation-reduction (redox) reaction, a reversible chemical reaction in which the oxidation state of an atom or atoms within a molecule is altered. One substrate acts as a hydrogen or electron donor and becomes oxidized, while the other acts as hydrogen or electron acceptor and becomes reduced.;Binding to FAD, flavin-adenine dinucleotide, the coenzyme or the prosthetic group of va…	K00115	ko00030;ko01100;ko01130;ko01110	Pentose phosphate pathway;Metabolic pathways;Biosynthesis of antibiotics;Biosynthesis of secondary metabolites
O0L34_g7879	O0L34_g7879	JAQAHW010000011.1	11194567	11195922	+	849	28.5242	22.3343	30.0378	26.3915	28.4335	24.982	36.0626	23.2735	26.3023	15.6679	11.6624	11.8503	O0L34_g7879	-	-	-	-	-	-	-	-	-	-	-	-	-	-	-	-
O0L34_g15253	O0L34_g15253	JAQAHW010000009.1	119538	121265	+	1386	16.7774	18.052	22.2563	62.2374	50.9152	47.883	17.0927	6.37339	13.586	3.34255	2.57179	2.84471	O0L34_g15253	-	-	-	-	-	-	-	-	-	-	-	-	-	-	-	-
O0L34_g16330	O0L34_g16330	JAQAHW010000014.1	6830261	6830988	-	420	5.20007	3.93398	3.83329	7.66992	4.08212	4.56123	6.09793	5.35029	4.31094	1.63818	1.88598	0.971127	O0L34_g16330	C0HL64	Larval cuticle protein 65Ag1	NP_477272.1;NP_477273.1	Lcp65Ag2;Lcp65Ag1	PF00379	Insect cuticle protein	IPR000618;IPR031311	Insect cuticle protein;Chitin-binding type R&R consensus	-	-	GO:0008363;GO:0042302;GO:0008010;GO:0040003;GO:0005576;GO:0062129	biological_process;molecular_function;molecular_function;biological_process;cellular_component;cellular_component	Synthesis and deposition of a chitin-based larval cuticle. The insect larval cuticle is a secretion from epidermal cells that is shed at each molt. An example of this is found in Drosophila melanogaster.;The action of a molecule that contributes to the structural integrity of a cuticle.;The action of a molecule that contributes to the structural integrity of the chitin-based cuticle of a larva. A…	-	-	-
O0L34_g12043	O0L34_g12043	JAQAHW010000024.1	93959	112017	-	738	47.2632	44.9903	37.9589	74.4959	59.9375	67.4913	40.9345	35.4886	43.7519	19.9512	21.377	15.0143	O0L34_g12043	-	-	-	-	-	-	-	-	-	-	-	-	-	-	-	-
O0L34_g18305	O0L34_g18305	JAQAHW010000021.1	9251877	9252497	+	621	2.48256	0.506793	2.07405	7.37761	6.62606	1.43227	1.31225	6.86277	5.83122	0	0	0.218934	O0L34_g18305	-	-	-	-	-	-	-	-	-	-	-	-	-	-	-	-
O0L34_g12248	O0L34_g12248	JAQAHW010000024.1	7787809	7790338	+	753	8.95724	7.00071	10.8615	37.6468	35.1551	26.4406	3.09203	2.05809	3.36631	1.03556	0.52597	0.451387	O0L34_g12248	-	-	-	-	-	-	-	-	-	-	-	-	-	-	-	-
O0L34_g17385	O0L34_g17385	JAQAHW010000013.1	13827034	13837238	+	447	1390.2	1138.3	1522.24	2038.52	1848.12	1779.49	1680.86	1471.91	1618.6	892.137	933.58	901.519	O0L34_g17385	Q7JZZ3	RE03883p	NP_001286367.1;NP_610831.1	uncharacterized protein Dmel_CG13321, isoform B;uncharacterized protein Dmel_CG13321, isoform A	PF11901	DM9 repeat	IPR006616	DM9 repeat	ENOG502S3CS	-	-	-	-	-	-	-
O0L34_g10950	O0L34_g10950	JAQAHW010000029.1	2159610	2159912	-	303	36.8881	27.7846	38.257	25.9883	32.8187	25.5158	34.7708	42.4516	40.6338	11.8079	19.8246	14.8073	O0L34_g10950	-	-	-	-	-	-	-	-	-	-	-	-	-	-	-	-
O0L34_g17289	O0L34_g17289	JAQAHW010000013.1	9805150	9805572	+	423	22.4751	18.7864	25.577	87.3247	64.0401	76.344	26.6956	22.3485	27.2516	12.145	10.6114	6.58897	O0L34_g17289	-	-	-	-	-	-	-	-	-	-	-	-	-	-	-	-
O0L34_g2130	O0L34_g2130	JAQAHW010000027.1	6736769	6784554	-	1131	1.76067	1.73916	3.13171	20.001	16.9175	5.68641	5.45535	6.64565	3.73538	1.54113	1.86763	0.901577	O0L34_g2130	Q9VA92	RH14937p	NP_651781.1	uncharacterized protein Dmel_CG9743	PF00487	Fatty acid desaturase	IPR005804;IPR015876	Fatty acid desaturase domain;Acyl-CoA desaturase	KOG1600	Fatty acid desaturase	GO:0016717;GO:0004768;GO:0006636;GO:0016020;GO:0006629;GO:0005506;GO:0016491;GO:0006633;GO:0005789	molecular_function;molecular_function;biological_process;cellular_component;biological_process;molecular_function;molecular_function;biological_process;cellular_component	Catalysis of an oxidation-reduction (redox) reaction in which hydrogen or electrons are transferred from each of two donors, and molecular oxygen is reduced to two molecules of water.;Catalysis of the reaction: 2 Fe(II)-[cytochrome b5] + 2 H+ + O2 + octadecanoyl-CoA = (9Z)-octadecenoyl-CoA + 2 Fe(III)-[cytochrome b5] + 2 H2O.;The chemical reactions and pathways resulting in the formation of an un…	K00507	ko01040;ko04212;ko03320;ko01212;ko01100;ko04152	Biosynthesis of unsaturated fatty acids;Longevity regulating pathway - worm;PPAR signaling pathway;Fatty acid metabolism;Metabolic pathways;AMPK signaling pathway
O0L34_g14249	O0L34_g14249	JAQAHW010000063.1	1718898	1726224	+	942	1.5684	1.50343	1.57238	1.51987	0.364011	1.30736	2.1627	2.46774	3.01125	1.21733	1.0511	1.44329	O0L34_g14249	Q8I099	Uncharacterized protein, isoform A	NP_730931.1;NP_649535.2	uncharacterized protein Dmel_CG2663, isoform A;uncharacterized protein Dmel_CG2663, isoform C	PF00650	CRAL/TRIO domain	IPR001251;IPR036273;IPR036865	CRAL-TRIO lipid binding domain;CRAL/TRIO, N-terminal domain superfamily;CRAL-TRIO lipid binding domain superfamily	KOG1471	Phosphatidylinositol transfer protein SEC14 and related proteins	GO:1902936;GO:0005770;GO:0120009	molecular_function;cellular_component;biological_process	Binding to phosphatidylinositol bisphosphate.;A prelysosomal endocytic organelle differentiated from early endosomes by lower lumenal pH and different protein composition. Late endosomes are more spherical than early endosomes and are mostly juxtanuclear, being concentrated near the microtubule organizing center.;The transport of lipids between membranes in which a lipid molecule is transported t…	-	-	-
O0L34_g5839	O0L34_g5839	JAQAHW010000010.1	4198387	4198692	-	306	2.93891	3.3426	3.99865	3.04123	2.46528	2.45949	4.56529	6.33063	4.93081	2.69818	1.72573	1.99938	O0L34_g5839	-	-	-	-	-	-	-	-	-	-	-	-	-	-	-	-
O0L34_g1708	O0L34_g1708	JAQAHW010000019.1	2197369	2199141	+	1773	1.12314	1.19817	1.16231	1.9784	1.85664	1.89086	5.51543	2.57853	4.93582	1.34528	1.07968	1.61033	O0L34_g1708	-	-	-	-	-	-	-	-	-	-	-	-	-	-	-	-
O0L34_g5672	O0L34_g5672	JAQAHW010000006.1	17879579	17882292	-	1659	17.3078	18.0693	14.7509	9.49301	4.09246	9.48538	16.4904	13.0313	18.2624	6.08269	7.08236	4.05661	O0L34_g5672	P07140	Acetylcholinesterase	NP_001163600.1;NP_476953.1	acetylcholine esterase, isoform B;acetylcholine esterase, isoform A	PF00135	Carboxylesterase family	IPR000997;IPR001445;IPR002018;IPR019819;IPR019826;IPR029058	Cholinesterase;Acetylcholinesterase, insect;Carboxylesterase, type B;Carboxylesterase type B, conserved site;Carboxylesterase type B, active site;Alpha/Beta hydrolase fold	KOG4389	Acetylcholinesterase/Butyrylcholinesterase	GO:0019695;GO:0006581;GO:0005886;GO:0005615;GO:0052689;GO:0003990;GO:0004104;GO:0017171;GO:0043083;GO:0042803;GO:0001507;GO:0043199;GO:0042426;GO:0098552;GO:0045202;GO:0008233;GO:0005737;GO:0007268	biological_process;biological_process;cellular_component;cellular_component;molecular_function;molecular_function;molecular_function;molecular_function;cellular_component;molecular_function;biological_process;molecular_function;biological_process;cellular_component;cellular_component;molecular_function;cellular_component;biological_process	The chemical reactions and pathways involving choline (2-hydroxyethyltrimethylammonium), an amino alcohol that occurs widely in living organisms as a constituent of certain types of phospholipids and in the neurotransmitter acetylcholine.;The chemical reactions and pathways resulting in the breakdown of acetylcholine, the acetic acid ester of the organic base choline.;The membrane surrounding a c…	K01049	ko00564;ko04725	Glycerophospholipid metabolism;Cholinergic synapse
O0L34_g18740	O0L34_g18740	JAQAHW010000025.1	177136	190938	-	609	17.5094	15.891	23.3698	22.0988	18.1303	17.0765	14.0501	10.6879	13.2797	6.17613	6.61176	7.47879	O0L34_g18740	-	-	-	-	-	-	-	-	-	-	-	-	-	-	-	-
O0L34_g10104	O0L34_g10104	JAQAHW010000035.1	866480	868840	-	438	302.262	297.653	296.707	356.459	281.208	345.685	308.845	351.876	426.743	175.308	206.769	205.489	O0L34_g10104	Q9VJZ4	NADH dehydrogenase [ubiquinone] 1 beta subcomplex subunit 9	NP_609642.1;NP_001285889.1	NADH dehydrogenase (ubiquinone) B22 subunit, isoform A;NADH dehydrogenase (ubiquinone) B22 subunit, isoform B	PF05347	Complex 1 protein (LYR family)	IPR008011;IPR033034;IPR045292	Complex 1 LYR protein domain;NADH dehydrogenase [ubiquinone] 1 beta subcomplex subunit 9;NDUFB9, LYR domain	KOG3466	NADH:ubiquinone oxidoreductase, NDUFB9/B22 subunit	GO:0006120;GO:0045271;GO:0005739;GO:0005743;GO:0070469;GO:0005747;GO:0032981	biological_process;cellular_component;cellular_component;cellular_component;cellular_component;cellular_component;biological_process	The transfer of electrons from NADH to ubiquinone that occurs during oxidative phosphorylation.;Respiratory chain complex I is an enzyme of the respiratory chain. It consists of several polypeptide chains and is L-shaped, with a horizontal arm lying in the membrane and a vertical arm that projects into the matrix. The electrons of NADH enter the chain at this complex.;A semiautonomous, self repli…	K03965	ko04714;ko04932;ko05010;ko04723;ko01100;ko00190;ko05016;ko05012	Thermogenesis;Non-alcoholic fatty liver disease (NAFLD);Alzheimer disease;Retrograde endocannabinoid signaling;Metabolic pathways;Oxidative phosphorylation;Huntington disease;Parkinson disease
O0L34_g17468	O0L34_g17468	JAQAHW010000013.1	16823713	16830892	+	4185	0.813505	1.24083	1.23105	0.684214	0.589933	0.572197	1.09878	0.981316	0.879699	0.504176	0.520503	0.42233	O0L34_g17468	-	-	-	-	-	-	-	-	-	-	-	-	-	-	-	-
O0L34_g19161	O0L34_g19161	JAQAHW010000081.1	66585	72026	+	702	5.85629	7.17308	6.78853	5.30266	9.28073	7.60205	9.4525	5.96053	7.9955	1.56817	2.91494	2.51774	O0L34_g19161	Q7JWV7	Tetraspanin	NP_001286152.1;NP_523630.1	tetraspanin 42Ed, isoform B;tetraspanin 42Ed, isoform A	PF00335	Tetraspanin family	IPR000301;IPR008952;IPR018499;IPR018503	Tetraspanin, animals;Tetraspanin, EC2 domain superfamily;Tetraspanin/Peripherin;Tetraspanin, conserved site	KOG3882	Tetraspanin family integral membrane protein	GO:0005886;GO:0016020;GO:0008150;GO:0003674	cellular_component;cellular_component;biological_process;molecular_function	The membrane surrounding a cell that separates the cell from its external environment. It consists of a phospholipid bilayer and associated proteins.;A lipid bilayer along with all the proteins and protein complexes embedded in it and attached to it.;A biological process is the execution of a genetically-encoded biological module or program. It consists of all the steps required to achieve the sp…	K06497	ko04142;ko05205	Lysosome;Proteoglycans in cancer
O0L34_g16620	O0L34_g16620	JAQAHW010000023.1	1304866	1310866	+	1224	18.998	16.3916	15.3632	39.5945	24.5408	28.3959	4.42263	6.20402	8.28376	2.62323	2.37288	3.38784	O0L34_g16620	P30975	Tachykinin-like peptides receptor 99D	NP_524556.2	Tachykinin-like receptor at 99D, isoform A	PF00001	7 transmembrane receptor (rhodopsin family)	IPR000276;IPR001681;IPR017452	G protein-coupled receptor, rhodopsin-like;Neurokinin receptor;GPCR, rhodopsin-like, 7TM	KOG4219	G protein-coupled receptor	GO:0005886;GO:0007186;GO:0004930;GO:0042048;GO:0007218;GO:0050911;GO:0008188;GO:0016020;GO:0004995;GO:0050805;GO:0007217;GO:1904058	cellular_component;biological_process;molecular_function;biological_process;biological_process;biological_process;molecular_function;cellular_component;molecular_function;biological_process;biological_process;biological_process	The membrane surrounding a cell that separates the cell from its external environment. It consists of a phospholipid bilayer and associated proteins.;The series of molecular signals initiated by a ligand binding to its receptor, in which the activated receptor promotes the exchange of GDP for GTP on the alpha-subunit of an associated heterotrimeric G-protein complex. The GTP-bound activated alpha…	K04224	ko04080;ko04020	Neuroactive ligand-receptor interaction;Calcium signaling pathway
O0L34_g17233	O0L34_g17233	JAQAHW010000013.1	8131468	8137076	+	967	655.98	315.532	1028.99	273.389	277.936	252.235	363.993	208.982	199.097	98.4737	38.6362	72.7592	O0L34_g17233	-	-	-	-	-	-	-	-	-	-	-	-	-	-	-	-
O0L34_g1635	O0L34_g1635	JAQAHW010000019.1	350940	368422	+	1323	5.38943	4.63871	4.42958	17.0984	12.0779	14.9972	6.73148	4.91981	5.01802	3.43238	2.19532	2.77465	O0L34_g1635	-	-	-	-	-	-	-	-	-	-	-	-	-	-	-	-
O0L34_g11602	O0L34_g11602	JAQAHW010000008.1	15946022	15948261	-	1857	20.063	24.9978	14.0798	10.601	5.94579	9.43194	36.4228	36.9701	36.1729	9.73204	17.311	17.1686	O0L34_g11602	P18173	Glucose dehydrogenase [FAD, quinone]	NP_477503.1	glucose dehydrogenase, isoform A	PF05199;PF00732	GMC oxidoreductase;GMC oxidoreductase	IPR000172;IPR007867;IPR012132;IPR036188	Glucose-methanol-choline oxidoreductase, N-terminal;Glucose-methanol-choline oxidoreductase, C-terminal;Glucose-methanol-choline oxidoreductase;FAD/NAD(P)-binding domain superfamily	KOG1238	Glucose dehydrogenase/choline dehydrogenase/mandelonitrile lyase (GMC oxidoreductase family)	GO:0016491;GO:0050660;GO:0008364;GO:0006006;GO:0005576;GO:0140762;GO:0016614;GO:0046693	molecular_function;molecular_function;biological_process;biological_process;cellular_component;molecular_function;molecular_function;biological_process	Catalysis of an oxidation-reduction (redox) reaction, a reversible chemical reaction in which the oxidation state of an atom or atoms within a molecule is altered. One substrate acts as a hydrogen or electron donor and becomes oxidized, while the other acts as hydrogen or electron acceptor and becomes reduced.;Binding to FAD, flavin-adenine dinucleotide, the coenzyme or the prosthetic group of va…	K00115	ko00030;ko01100;ko01130;ko01110	Pentose phosphate pathway;Metabolic pathways;Biosynthesis of antibiotics;Biosynthesis of secondary metabolites
O0L34_g4539	O0L34_g4539	JAQAHW010000004.1	15969871	15987647	-	1023	341.212	303.105	252.876	338.056	310.653	345.771	311.863	310.175	357.871	175.809	188.801	144.065	O0L34_g4539	O77460	Inorganic pyrophosphatase	NP_001137758.1;NP_523849.3	nucleosome remodeling factor - 38kD, isoform B;nucleosome remodeling factor - 38kD, isoform A	PF00719	Inorganic pyrophosphatase	IPR008162;IPR036649	Inorganic pyrophosphatase;Inorganic pyrophosphatase superfamily	KOG1626	Inorganic pyrophosphatase/Nucleosome remodeling factor, subunit NURF38	GO:0046872;GO:0004427;GO:0016589;GO:0016787;GO:0045893;GO:0045944;GO:0000287;GO:0035206;GO:0006325;GO:0006338;GO:0034728;GO:0005634;GO:0006796;GO:0005737	molecular_function;molecular_function;cellular_component;molecular_function;biological_process;biological_process;molecular_function;biological_process;biological_process;biological_process;biological_process;cellular_component;biological_process;cellular_component	Binding to a metal ion.;Catalysis of the reaction: diphosphate + H2O = H+ + 2 phosphate.;An ISWI complex that contains an ATPase subunit of the ISWI family (SNF2L in mammals), a NURF301 homolog (BPTF in humans), and additional subunits, though the composition of these additional subunits varies slightly with species. NURF is involved in regulation of transcription from TRNA polymerase II promoter…	K11726	ko00190	Oxidative phosphorylation
O0L34_g7881	O0L34_g7881	JAQAHW010000011.1	11258107	11258487	+	381	4090.89	4238.17	5448.41	2611.1	3073.31	2388.72	6704.41	3591.65	4086.59	2066.27	1026.52	1578.5	O0L34_g7881	-	-	-	-	-	-	-	-	-	-	-	-	-	-	-	-
O0L34_g13550	O0L34_g13550	JAQAHW010000005.1	3081357	3114514	-	2046	2.19772	2.19196	2.64396	1.32955	2.04465	1.53824	2.44665	2.31022	2.41884	1.27788	1.45182	1.36224	O0L34_g13550	Q9VF31	RE24423p	NP_650495.1	uncharacterized protein Dmel_CG4576	PF01757	Acyltransferase family	IPR002656	Acyltransferase 3 domain	KOG3700	Predicted acyltransferase	GO:0016746;GO:0016020;GO:0016747	molecular_function;cellular_component;molecular_function	Catalysis of the transfer of an acyl group from one compound (donor) to another (acceptor).;A lipid bilayer along with all the proteins and protein complexes embedded in it and attached to it.;Catalysis of the transfer of an acyl group, other than amino-acyl, from one compound (donor) to another (acceptor).	-	-	-
O0L34_g17231	O0L34_g17231	JAQAHW010000013.1	8105738	8121926	+	2268	351.798	145.321	544.923	161.384	223.549	170.865	238.964	85.6525	171.453	38.3658	13.1844	33.33	O0L34_g17231	-	-	-	-	-	-	-	-	-	-	-	-	-	-	-	-
O0L34_g15030	O0L34_g15030	JAQAHW010000026.1	2273510	2276420	-	1860	6.32001	6.38744	6.89003	10.6994	8.70151	18.1713	7.57324	7.1238	8.66359	2.58938	4.1167	3.69133	O0L34_g15030	P18173	Glucose dehydrogenase [FAD, quinone]	NP_477503.1	glucose dehydrogenase, isoform A	PF05199;PF00732	GMC oxidoreductase;GMC oxidoreductase	IPR000172;IPR007867;IPR012132;IPR036188	Glucose-methanol-choline oxidoreductase, N-terminal;Glucose-methanol-choline oxidoreductase, C-terminal;Glucose-methanol-choline oxidoreductase;FAD/NAD(P)-binding domain superfamily	KOG1238	Glucose dehydrogenase/choline dehydrogenase/mandelonitrile lyase (GMC oxidoreductase family)	GO:0016491;GO:0050660;GO:0008364;GO:0006006;GO:0005576;GO:0140762;GO:0016614;GO:0046693	molecular_function;molecular_function;biological_process;biological_process;cellular_component;molecular_function;molecular_function;biological_process	Catalysis of an oxidation-reduction (redox) reaction, a reversible chemical reaction in which the oxidation state of an atom or atoms within a molecule is altered. One substrate acts as a hydrogen or electron donor and becomes oxidized, while the other acts as hydrogen or electron acceptor and becomes reduced.;Binding to FAD, flavin-adenine dinucleotide, the coenzyme or the prosthetic group of va…	K00115	ko00030;ko01100;ko01130;ko01110	Pentose phosphate pathway;Metabolic pathways;Biosynthesis of antibiotics;Biosynthesis of secondary metabolites
O0L34_g9891	O0L34_g9891	JAQAHW010000012.1	11937912	11944795	+	813	42.5871	36.2914	40.002	64.982	56.6858	63.0325	63.8636	53.5642	64.5103	35.9956	38.4851	34.2821	O0L34_g9891	O44252	Protein rolling stone	NP_001260275.1;NP_001260274.1;NP_723435.1	rolling stone, isoform C;rolling stone, isoform B;rolling stone, isoform A	PF21534	Protein rolling stone	IPR049352	Rolling stone	ENOG502S8CX	-	GO:0003674;GO:0016020;GO:0007520	molecular_function;cellular_component;biological_process	A molecular process that can be carried out by the action of a single macromolecular machine, usually via direct physical interactions with other molecular entities. Function in this sense denotes an action, or activity, that a gene product (or a complex) performs.;A lipid bilayer along with all the proteins and protein complexes embedded in it and attached to it.;A process in which non-prolifera…	-	-	-
O0L34_g15709	O0L34_g15709	JAQAHW010000028.1	70441	71498	+	921	7.88131	5.80914	7.06224	8.23899	9.4567	9.13731	4.80323	8.07682	5.8977	3.43644	2.58017	3.98573	O0L34_g15709	-	-	-	-	-	-	-	-	-	-	-	-	-	-	-	-
O0L34_g13261	O0L34_g13261	JAQAHW010000056.1	1159317	1177472	+	1203	0.747553	0.523223	0.160597	0	0.228029	0.0568732	1.49994	1.22382	0.351182	0	0	0.0565078	O0L34_g13261	Q9VVU9	DNA/RNA non-specific endonuclease domain-containing protein	NP_649076.1	uncharacterized protein Dmel_CG6839	PF01223	DNA/RNA non-specific endonuclease	IPR001604;IPR020821;IPR040255;IPR044925;IPR044929	DNA/RNA non-specific endonuclease;Extracellular Endonuclease, subunit A;Non-specific endonuclease;His-Me finger superfamily;DNA/RNA non-specific endonuclease superfamily	ENOG502S2JM	-	GO:0006309;GO:0004521;GO:0016787;GO:0000014;GO:0003676;GO:0005634;GO:0046872;GO:0005743	biological_process;molecular_function;molecular_function;molecular_function;molecular_function;cellular_component;molecular_function;cellular_component	The cleavage of DNA during apoptosis, which usually occurs in two stages: cleavage into fragments of about 50 kbp followed by cleavage between nucleosomes to yield 200 bp fragments.;Catalysis of the hydrolysis of ester linkages within ribonucleic acid by creating internal breaks.;Catalysis of the hydrolysis of various bonds, e.g. C-O, C-N, C-C, phosphoric anhydride bonds, etc.;Catalysis of the hy…	-	-	-
O0L34_g11717	O0L34_g11717	JAQAHW010000039.1	235486	240559	+	570	3464.13	3686.49	4731.2	4395.12	4669.31	4029.97	6852.15	4777.82	5485.25	2869.23	2801.57	2350.16	O0L34_g11717	-	-	-	-	-	-	-	-	-	-	-	-	-	-	-	-
O0L34_g3775	O0L34_g3775	JAQAHW010000020.1	1246078	1246848	-	771	70.2349	78.8838	62.3946	111.511	70.1808	93.5318	68.7015	72.4619	80.7057	40.4552	48.4581	39.5	O0L34_g3775	Q8SX57	LD44221p	NP_730972.2;NP_001262292.1	uncharacterized protein Dmel_CG31549, isoform A;uncharacterized protein Dmel_CG31549, isoform B	PF13561	Enoyl-(Acyl carrier protein) reductase	IPR002347;IPR020904;IPR036291	Short-chain dehydrogenase/reductase SDR;Short-chain dehydrogenase/reductase, conserved site;NAD(P)-binding domain superfamily	KOG0725	Reductases with broad range of substrate specificities	GO:0047045;GO:0016491;GO:0004303	molecular_function;molecular_function;molecular_function	Catalysis of the reaction: NADP+ + testosterone = NADPH + H+ + androst-4-ene-3,17-dione.;Catalysis of an oxidation-reduction (redox) reaction, a reversible chemical reaction in which the oxidation state of an atom or atoms within a molecule is altered. One substrate acts as a hydrogen or electron donor and becomes oxidized, while the other acts as hydrogen or electron acceptor and becomes reduced…	-	-	-
O0L34_g7952	O0L34_g7952	JAQAHW010000011.1	12865254	12872102	+	1050	0.550596	2.32292	2.69864	4.36333	3.7229	3.64898	1.27502	1.32835	1.55194	0.655272	0.628659	0.582676	O0L34_g7952	-	-	-	-	-	-	-	-	-	-	-	-	-	-	-	-
O0L34_g15996	O0L34_g15996	JAQAHW010000028.1	5641530	5644090	-	1419	1.22225	0.831709	2.63225	2.27017	2.27149	1.97685	2.25611	2.29348	2.16914	0.743473	1.06992	0.526968	O0L34_g15996	Q9VVK2	Amine oxidase domain-containing protein	NP_649005.1	uncharacterized protein Dmel_CG6034	PF01593	Flavin containing amine oxidoreductase	IPR002937;IPR036188	Amine oxidase;FAD/NAD(P)-binding domain superfamily	KOG0685	Flavin-containing amine oxidase	GO:0046592;GO:0016491	molecular_function;molecular_function	Catalysis of the oxidative degradation or interconversion of polyamines.;Catalysis of an oxidation-reduction (redox) reaction, a reversible chemical reaction in which the oxidation state of an atom or atoms within a molecule is altered. One substrate acts as a hydrogen or electron donor and becomes oxidized, while the other acts as hydrogen or electron acceptor and becomes reduced.	-	-	-
O0L34_g667	O0L34_g667	JAQAHW010000002.1	1422182	1428100	-	642	39.8224	36.5211	51.8605	70.1363	24.569	76.7309	28.8318	32.7087	21.4338	10.7171	13.6748	8.15323	O0L34_g667	-	-	-	-	-	-	-	-	-	-	-	-	-	-	-	-
O0L34_g1038	O0L34_g1038	JAQAHW010000002.1	10730081	10762394	+	1374	5.14264	5.55453	6.42118	5.47054	5.73993	5.67664	7.37126	6.31626	6.76447	3.80573	3.07467	5.14542	O0L34_g1038	Q9Y0Y2	Adenylosuccinate synthetase	NP_650918.1	adenylosuccinate synthetase	PF00709	Adenylosuccinate synthetase	IPR001114;IPR018220;IPR027417;IPR033128;IPR042109;IPR042110;IPR042111	Adenylosuccinate synthetase;Adenylosuccinate synthase, GTP-binding site;P-loop containing nucleoside triphosphate hydrolase;Adenylosuccinate synthase, active site;Adenylosuccinate synthetase, domain 1;Adenylosuccinate synthetase, domain 2;Adenylosuccinate synthetase, domain 3	KOG1355	Adenylosuccinate synthase	GO:0046872;GO:0000287;GO:0006167;GO:0046040;GO:0006164;GO:0004019;GO:0005525;GO:0016874;GO:0044208;GO:0005737	molecular_function;molecular_function;biological_process;biological_process;biological_process;molecular_function;molecular_function;molecular_function;biological_process;cellular_component	Binding to a metal ion.;Binding to a magnesium (Mg) ion.;The chemical reactions and pathways resulting in the formation of AMP, adenosine monophosphate.;The chemical reactions and pathways involving IMP, inosine monophosphate.;The chemical reactions and pathways resulting in the formation of a purine nucleotide, a compound consisting of nucleoside (a purine base linked to a deoxyribose or ribose …	K01939	ko01100;ko00230;ko00250	Metabolic pathways;Purine metabolism;Alanine, aspartate and glutamate metabolism
O0L34_g10788	O0L34_g10788	JAQAHW010000030.1	7395181	7395555	-	375	2.74074	0.83925	1.20212	0.381792	0.548638	0.912246	3.72528	2.68621	2.89695	0.978539	1.05615	1.26894	O0L34_g10788	P02283	Histone H2B	NP_001027380.1;NP_001027300.1;NP_001027385.1;NP_001027330.1;NP_001027360.1;NP_001027345.1;NP_001027320.1;NP_001027310.1;NP_001027375.1;NP_001027340.1;NP_001027325.1;NP_001027370.1;NP_001027350.1;NP_001027335.1;NP_001027291.1;NP_724342.1;NP_001027365.1;NP_001027283.1;NP_001027287.1;NP_001027296.1;NP_001027355.1;NP_001027315.1;NP_001027305.1	histone H2B;histone H2B;histone H2B;histone H2B;histone H2B;histone H2B;histone H2B;histone H2B;histone H2B;histone H2B;histone H2B;histone H2B;histone H2B;histone H2B;histone H2B;histone H2B;histone H2B;histone H2B;histone H2B;histone H2B;histone H2B;histone H2B;histone H2B	-	-	IPR000558;IPR007125;IPR009072	Histone H2B;Histone H2A/H2B/H3;Histone-fold	KOG1744	Histone H2B	GO:0030527;GO:0044877;GO:0005694;GO:0005515;GO:0003677;GO:0006325;GO:0046982;GO:0005634;GO:0000786	molecular_function;molecular_function;cellular_component;molecular_function;molecular_function;biological_process;molecular_function;cellular_component;cellular_component	The action of a molecule that contributes to the structural integrity of chromatin.;Binding to a macromolecular complex.;A structure composed of a very long molecule of DNA and associated proteins (e.g. histones) that carries hereditary information.;Binding to a protein.;Any molecular function by which a gene product interacts selectively and non-covalently with DNA (deoxyribonucleic acid).;The a…	K11252	ko05034;ko05203;ko05322	Alcoholism;Viral carcinogenesis;Systemic lupus erythematosus
O0L34_g4337	O0L34_g4337	JAQAHW010000004.1	9523818	9524783	+	966	20.1486	15.8825	14.9998	20.0085	18.7423	18.4857	12.5936	14.3583	14.6822	7.31245	6.96992	4.15192	O0L34_g4337	Q9Y140	Dehydrogenase/reductase SDR family protein 7-like	NP_651717.1	uncharacterized protein Dmel_CG7601	PF00106	short chain dehydrogenase	IPR002347;IPR020904;IPR036291	Short-chain dehydrogenase/reductase SDR;Short-chain dehydrogenase/reductase, conserved site;NAD(P)-binding domain superfamily	KOG1205	Predicted dehydrogenase	GO:0016491;GO:0005778;GO:0005575;GO:0005777;GO:0003674;GO:0016020;GO:0008150;GO:0004745	molecular_function;cellular_component;cellular_component;cellular_component;molecular_function;cellular_component;biological_process;molecular_function	Catalysis of an oxidation-reduction (redox) reaction, a reversible chemical reaction in which the oxidation state of an atom or atoms within a molecule is altered. One substrate acts as a hydrogen or electron donor and becomes oxidized, while the other acts as hydrogen or electron acceptor and becomes reduced.;The lipid bilayer surrounding a peroxisome.;A location, relative to cellular compartmen…	K11166	-	-
O0L34_g8921	O0L34_g8921	JAQAHW010000007.1	13445875	13446342	+	468	214.67	148.113	260.212	197.473	229.478	166.368	229.845	186.929	184.541	133.981	113.4	102.549	O0L34_g8921	-	-	-	-	-	-	-	-	-	-	-	-	-	-	-	-
O0L34_g1481	O0L34_g1481	JAQAHW010000002.1	21382291	21384482	-	1542	91.2721	91.5378	56.2971	63.3688	49.8114	57.2372	69.4564	53.467	72.6429	19.246	31.5492	21.0726	O0L34_g1481	Q9VV98	LP05116p	NP_648918.1	uncharacterized protein Dmel_CG9701	PF00232	Glycosyl hydrolase family 1	IPR001360;IPR017853;IPR018120;IPR033132	Glycoside hydrolase family 1;Glycoside hydrolase superfamily;Glycoside hydrolase family 1, active site;Glycosyl hydrolases family 1, N-terminal conserved site	KOG0626	Beta-glucosidase, lactase phlorizinhydrolase, and related proteins	GO:0008422;GO:0016798;GO:0004553;GO:0005975	molecular_function;molecular_function;molecular_function;biological_process	Catalysis of the hydrolysis of terminal, non-reducing beta-D-glucose residues with release of beta-D-glucose.;Catalysis of the hydrolysis of any glycosyl bond.;Catalysis of the hydrolysis of any O-glycosyl bond.;The chemical reactions and pathways involving carbohydrates, any of a group of organic compounds based of the general formula Cx(H2O)y.	-	-	-
O0L34_g4955	O0L34_g4955	JAQAHW010000016.1	7405120	7429551	+	1530	9.11063	7.86797	9.72303	13.8961	12.8195	11.6714	12.7448	10.2303	11.4	7.405	6.90293	5.90927	O0L34_g4955	Q9V9Y4	pH-sensitive chloride channel 2	NP_001303470.1;NP_651861.1	pH-sensitive chloride channel 2, isoform B;pH-sensitive chloride channel 2, isoform A	PF02931;PF02932	Neurotransmitter-gated ion-channel ligand binding domain;Neurotransmitter-gated ion-channel transmembrane region	IPR006028;IPR006029;IPR006201;IPR006202;IPR018000;IPR036719;IPR036734;IPR038050	Gamma-aminobutyric acid A receptor/Glycine receptor alpha;Neurotransmitter-gated ion-channel transmembrane domain;Neurotransmitter-gated ion-channel;Neurotransmitter-gated ion-channel ligand-binding domain;Neurotransmitter-gated ion-channel, conserved site;Neurotransmitter-gated ion-channel transmembrane domain superfamily;Neurotransmitter-gated ion-channel ligand-binding domain superfamily;Neuro…	KOG3644	Ligand-gated ion channel	GO:0005764;GO:0061797;GO:0006821;GO:0016020;GO:0031528;GO:0042995;GO:1902495;GO:0005765;GO:0098794;GO:0005886;GO:0005231;GO:0030594;GO:1902476;GO:0005254;GO:0099095;GO:0043005;GO:0034220;GO:0106219;GO:0043568;GO:0005768;GO:0031526;GO:1904263;GO:2001151;GO:0031902;GO:0060079;GO:0045202;GO:0071294;GO:0005230;GO:0034707;GO:0004888;GO:0016324	cellular_component;molecular_function;biological_process;cellular_component;cellular_component;cellular_component;cellular_component;cellular_component;cellular_component;cellular_component;molecular_function;molecular_function;biological_process;molecular_function;molecular_function;cellular_component;biological_process;molecular_function;biological_process;cellular_component;cellular_component;…	A small lytic vacuole that has cell cycle-independent morphology found in most animal cells and that contains a variety of hydrolases, most of which have their maximal activities in the pH range 5-6. The contained enzymes display latency if properly isolated. About 40 different lysosomal hydrolases are known and lysosomes have a great variety of morphologies and functions.;A gated channel activit…	-	-	-
O0L34_g17709	O0L34_g17709	JAQAHW010000050.1	1076743	1082912	-	915	61.7089	66.1253	45.3258	68.3	47.6685	67.3716	37.7872	52.8436	57.7807	16.3925	25.9708	18.8706	O0L34_g17709	-	-	-	-	-	-	-	-	-	-	-	-	-	-	-	-
O0L34_g18405	O0L34_g18405	JAQAHW010000021.1	10445625	10455467	+	615	81.3659	76.5048	88.1694	131.299	103.929	125.378	129.476	93.8663	108.243	65.9321	62.6819	54.4936	O0L34_g18405	Q9VV43	Tubulin polymerization-promoting protein homolog	NP_648881.1;NP_001261939.1;NP_001261938.1;NP_001246792.1	ringmaker, isoform A;ringmaker, isoform D;ringmaker, isoform C;ringmaker, isoform B	PF05517	p25-alpha	IPR008907;IPR011992	Tubulin polymerization-promoting protein;EF-hand domain pair	KOG4070	Putative signal transduction protein p25	GO:0000226;GO:0032273;GO:0098793;GO:0030424;GO:0005856;GO:0043025;GO:0003674;GO:0048680;GO:0015631;GO:0001578;GO:0046785;GO:0042995;GO:0005874;GO:0008582;GO:0045202;GO:0005737;GO:0031594	biological_process;biological_process;cellular_component;cellular_component;cellular_component;cellular_component;molecular_function;biological_process;molecular_function;biological_process;biological_process;cellular_component;cellular_component;biological_process;cellular_component;cellular_component;cellular_component	A process that is carried out at the cellular level which results in the assembly, arrangement of constituent parts, or disassembly of cytoskeletal structures comprising microtubules and their associated proteins.;Any process that activates or increases the frequency, rate or extent of the process of creating protein polymers.;The part of a synapse that is part of the presynaptic cell.;The long p…	-	-	-
O0L34_g8892	O0L34_g8892	JAQAHW010000007.1	12597146	12612632	-	1770	8.52854	7.86797	8.25911	12.9016	10.4226	9.39304	5.59055	11.8638	9.95656	3.7058	4.17685	3.34133	O0L34_g8892	Q9VWK0	IP13170p	NP_573367.1	uncharacterized protein Dmel_CG14196	-	-	IPR011701;IPR036259	Major facilitator superfamily;MFS transporter superfamily	KOG2504	Monocarboxylate transporter	GO:0022857;GO:0016020;GO:0015718;GO:0055085;GO:0005886;GO:0008028	molecular_function;cellular_component;biological_process;biological_process;cellular_component;molecular_function	Enables the transfer of a substance, usually a specific substance or a group of related substances, from one side of a membrane to the other.;A lipid bilayer along with all the proteins and protein complexes embedded in it and attached to it.;The directed movement of monocarboxylic acids into, out of or within a cell, or between cells, by means of some agent such as a transporter or pore.;The pro…	-	-	-
O0L34_g6943	O0L34_g6943	JAQAHW010000003.1	6730929	6739991	+	1623	108.446	101.949	118.799	129.278	108.342	122.335	98.2319	99.6875	114.05	54.1498	66.3753	60.8585	O0L34_g6943	Q9VGT5	UDP-glucuronosyltransferase	NP_001287281.1;NP_652620.1	UDP-glycosyltransferase family 302 member K1, isoform B;UDP-glycosyltransferase family 302 member K1, isoform A	PF00201	UDP-glucoronosyl and UDP-glucosyl transferase	IPR002213;IPR035595	UDP-glucuronosyl/UDP-glucosyltransferase;UDP-glycosyltransferase family, conserved site	KOG1192	UDP-glucuronosyl and UDP-glucosyl transferase	GO:0015020;GO:0008194;GO:0016020;GO:0016757	molecular_function;molecular_function;cellular_component;molecular_function	Catalysis of the reaction: UDP-glucuronate + acceptor = UDP + acceptor beta-D-glucuronoside.;Catalysis of the transfer of a glycosyl group from a UDP-sugar to a small hydrophobic molecule.;A lipid bilayer along with all the proteins and protein complexes embedded in it and attached to it.;Catalysis of the transfer of a glycosyl group from one compound (donor) to another (acceptor).	K00699	ko00983;ko01100;ko00053;ko00860;ko00982;ko00040;ko00830;ko00140;ko05204;ko00980;ko01110	Drug metabolism - other enzymes;Metabolic pathways;Ascorbate and aldarate metabolism;Porphyrin and chlorophyll metabolism;Drug metabolism - cytochrome P450;Pentose and glucuronate interconversions;Retinol metabolism;Steroid hormone biosynthesis;Chemical carcinogenesis;Metabolism of xenobiotics by cytochrome P450;Biosynthesis of secondary metabolites
O0L34_g16456	O0L34_g16456	JAQAHW010000014.1	10879100	10881975	+	996	5.35302	2.29087	8.5995	99.6165	37.3195	85.3856	1.987	1.16697	2.12084	0.598692	0.596469	0.614267	O0L34_g16456	-	-	-	-	-	-	-	-	-	-	-	-	-	-	-	-
O0L34_g11452	O0L34_g11452	JAQAHW010000008.1	10482361	10485365	-	819	340.711	270.047	296.52	165.023	204.818	186.208	255.715	297.554	303.092	106.356	115.415	52.3744	O0L34_g11452	-	-	-	-	-	-	-	-	-	-	-	-	-	-	-	-
O0L34_g9861	O0L34_g9861	JAQAHW010000012.1	11498330	11499811	+	786	351.992	280.384	337.154	409.023	687.716	741.287	285.706	327.397	311.441	157.916	160.236	97.5575	O0L34_g9861	P42278	Trypsin theta	NP_523693.1	thetaTrypsin	PF00089	Trypsin	IPR001254;IPR001314;IPR009003;IPR018114;IPR033116;IPR043504	Serine proteases, trypsin domain;Peptidase S1A, chymotrypsin family;Peptidase S1, PA clan;Serine proteases, trypsin family, histidine active site;Serine proteases, trypsin family, serine active site;Peptidase S1, PA clan, chymotrypsin-like fold	KOG3627	Trypsin	GO:0008236;GO:0017171;GO:0005576;GO:0006508;GO:0004252	molecular_function;molecular_function;cellular_component;biological_process;molecular_function	Catalysis of the hydrolysis of peptide bonds in a polypeptide chain by a catalytic mechanism that involves a catalytic triad consisting of a serine nucleophile that is activated by a proton relay involving an acidic residue (e.g. aspartate or glutamate) and a basic residue (usually histidine).;Catalysis of the hydrolysis of a substrate by a catalytic mechanism that involves a catalytic triad cons…	K01312	ko04974;ko05164;ko04080;ko04972	Protein digestion and absorption;Influenza A;Neuroactive ligand-receptor interaction;Pancreatic secretion
O0L34_g13887	O0L34_g13887	JAQAHW010000005.1	15106320	15109476	+	531	11.0085	11.5575	12.4918	48.6676	40.1663	14.9464	36.9415	23.4942	33.7568	6.39229	12.0582	12.418	O0L34_g13887	-	-	-	-	-	-	-	-	-	-	-	-	-	-	-	-
O0L34_g7962	O0L34_g7962	JAQAHW010000011.1	13321920	13326758	+	618	19.2293	18.4604	18.6529	12.1627	7.98987	7.86037	14.128	33.4774	25.0006	4.97286	8.43807	8.68986	O0L34_g7962	P02839	Larval cuticle protein 1	NP_001260801.1;NP_476619.1	larval cuticle protein 1, isoform B;larval cuticle protein 1, isoform A	PF00379	Insect cuticle protein	IPR000618;IPR031311	Insect cuticle protein;Chitin-binding type R&R consensus	ENOG502TD3C	-	GO:0008363;GO:0042302;GO:0008010;GO:0040003;GO:0062129	biological_process;molecular_function;molecular_function;biological_process;cellular_component	Synthesis and deposition of a chitin-based larval cuticle. The insect larval cuticle is a secretion from epidermal cells that is shed at each molt. An example of this is found in Drosophila melanogaster.;The action of a molecule that contributes to the structural integrity of a cuticle.;The action of a molecule that contributes to the structural integrity of the chitin-based cuticle of a larva. A…	-	-	-
O0L34_g15249	O0L34_g15249	JAQAHW010000009.1	70469	73104	+	930	22.5863	19.966	19.0428	38.564	29.1279	32.0757	24.9729	23.1628	23.5572	12.8236	13.8406	8.84456	O0L34_g15249	-	-	-	-	-	-	-	-	-	-	-	-	-	-	-	-
O0L34_g87	O0L34_g87	JAQAHW010000038.1	3347104	3381625	-	2205	119.733	114.648	84.1717	103.824	72.5296	113.007	133.151	104.722	117.531	68.7099	70.4697	75.3779	O0L34_g87	P41043	Glutathione S-transferase S1	NP_725653.1;NP_725654.1;NP_523767.2	glutathione S transferase S1, isoform A;glutathione S transferase S1, isoform C;glutathione S transferase S1, isoform B	PF00043;PF02798	Glutathione S-transferase, C-terminal domain;Glutathione S-transferase, N-terminal domain	IPR004045;IPR004046;IPR010987;IPR036249;IPR036282;IPR040079	Glutathione S-transferase, N-terminal;Glutathione S-transferase, C-terminal;Glutathione S-transferase, C-terminal-like;Thioredoxin-like superfamily;Glutathione S-transferase, C-terminal domain superfamily;Glutathione transferase family	KOG1695	Glutathione S-transferase	GO:0004364;GO:0016740;GO:0009636;GO:0006749;GO:0004667;GO:0098869;GO:0004602;GO:0005575;GO:0005737	molecular_function;molecular_function;biological_process;biological_process;molecular_function;biological_process;molecular_function;cellular_component;cellular_component	Catalysis of the reaction: R-X + glutathione = H-X + R-S-glutathione. R may be an aliphatic, aromatic or heterocyclic group; X may be a sulfate, nitrile or halide group.;Catalysis of the transfer of a group, e.g. a methyl group, glycosyl group, acyl group, phosphorus-containing, or other groups, from one compound (generally regarded as the donor) to another compound (generally regarded as the acc…	K04097	ko00980;ko00480;ko05204;ko00590;ko00982;ko01100	Metabolism of xenobiotics by cytochrome P450;Glutathione metabolism;Chemical carcinogenesis;Arachidonic acid metabolism;Drug metabolism - cytochrome P450;Metabolic pathways
O0L34_g5702	O0L34_g5702	JAQAHW010000006.1	18923944	18936489	-	729	1429.41	1209.34	1408.66	2139.23	1955.23	1602.06	1082.39	1057.18	1178.09	437.486	636.007	482.846	O0L34_g5702	Q9VEZ7	Protein takeout	NP_650518.1	uncharacterized protein Dmel_CG10264	PF06585	Haemolymph juvenile hormone binding protein (JHBP)	IPR010562;IPR038606	Haemolymph juvenile hormone binding;Takeout superfamily	ENOG502RYUE	-	GO:0005615	cellular_component	That part of a multicellular organism outside the cells proper, usually taken to be outside the plasma membranes, and occupied by fluid.	-	-	-
O0L34_g13175	O0L34_g13175	JAQAHW010000034.1	4846601	4847173	-	573	32.062	19.0863	45.293	48.9733	53.1403	55.6422	5.89186	43.5441	45.0805	2.32147	0.575997	1.77955	O0L34_g13175	P82147	Protein lethal(2)essential for life	NP_001261156.1;NP_523827.1	lethal (2) essential for life, isoform C;lethal (2) essential for life, isoform A	PF00011	Hsp20/alpha crystallin family	IPR001436;IPR002068;IPR008978	Alpha crystallin/Small heat shock protein, animal type;Alpha crystallin/Hsp20 domain;HSP20-like chaperone	KOG3591	Alpha crystallins	GO:0061077;GO:0030018;GO:0006446;GO:0009408;GO:0048471;GO:0045214;GO:0042026;GO:0005634;GO:0051082;GO:0005737	biological_process;cellular_component;biological_process;biological_process;cellular_component;biological_process;biological_process;cellular_component;molecular_function;cellular_component	The process of inhibiting aggregation and assisting in the covalent and noncovalent assembly of single chain polypeptides or multisubunit complexes into the correct tertiary structure that is dependent on interaction with a chaperone.;Platelike region of a muscle sarcomere to which the plus ends of actin filaments are attached.;Any process that modulates the frequency, rate or extent of translati…	K09542	ko04213;ko04141	Longevity regulating pathway - multiple species;Protein processing in endoplasmic reticulum
O0L34_g10926	O0L34_g10926	JAQAHW010000029.1	1691799	1697216	+	1023	4.45823	4.38391	6.60989	2.58913	2.34632	2.80897	4.49501	4.84767	2.89081	1.74867	1.41955	2.39222	O0L34_g10926	Q27297	DNA repair protein Rad51 homolog	NP_733342.1;NP_524583.1	spindle A, isoform B;spindle A, isoform A	PF08423	Rad51	IPR003593;IPR010995;IPR011941;IPR013632;IPR016467;IPR020587;IPR020588;IPR027417	AAA+ ATPase domain;DNA repair Rad51/transcription factor NusA, alpha-helical;DNA recombination/repair protein Rad51;DNA recombination and repair protein Rad51-like, C-terminal;DNA recombination and repair protein, RecA-like;DNA recombination and repair protein RecA, monomer-monomer interface;DNA recombination and repair protein RecA-like, ATP-binding domain;P-loop containing nucleoside triphospha…	KOG1433	DNA repair protein RAD51/RHP55	GO:0045003;GO:0030716;GO:0010569;GO:0030717;GO:0003690;GO:0006281;GO:0005737;GO:0051321;GO:0009951;GO:0005515;GO:0070192;GO:0003677;GO:0006312;GO:0005634;GO:0006310;GO:0008298;GO:0007143;GO:0016887;GO:0140664;GO:1990426;GO:0000150;GO:0005524;GO:0009949;GO:0008094;GO:0000730;GO:0007294;GO:0000724;GO:0003697;GO:0006302;GO:0048477;GO:0042148;GO:0007131;GO:0000794	biological_process;biological_process;biological_process;biological_process;molecular_function;biological_process;cellular_component;biological_process;biological_process;molecular_function;biological_process;molecular_function;biological_process;cellular_component;biological_process;biological_process;biological_process;molecular_function;molecular_function;biological_process;molecular_function;…	SDSA is a major mechanism of double-strand break repair in mitosis which allows for the error-free repair of a double-strand break without the exchange of adjacent sequences. The broken DNA searches for and base pairs with a homologous region in an intact chromosome. DNA synthesis initiates from the 3' end of the invading DNA strand, using the intact chromosome as the template. Newly synthesized …	K04482	ko05212;ko03440;ko05200;ko03460	Pancreatic cancer;Homologous recombination;Pathways in cancer;Fanconi anemia pathway
O0L34_g18332	O0L34_g18332	JAQAHW010000021.1	9528746	9529968	+	444	403.791	324.819	350.135	218.144	150.288	197.088	658.112	965.096	875.936	205.791	389.514	323.359	O0L34_g18332	-	-	-	-	-	-	-	-	-	-	-	-	-	-	-	-
O0L34_g5681	O0L34_g5681	JAQAHW010000006.1	18174586	18179533	+	1656	29.2089	38.1045	14.7776	27.5364	23.1498	15.1215	19.5431	32.7541	39.6523	8.61429	13.5526	8.98996	O0L34_g5681	P08171	Esterase-6	NP_788500.1;NP_001261749.1	esterase 6, isoform A;esterase 6, isoform B	PF00135	Carboxylesterase family	IPR002018;IPR019819;IPR019826;IPR029058	Carboxylesterase, type B;Carboxylesterase type B, conserved site;Carboxylesterase type B, active site;Alpha/Beta hydrolase fold	KOG1516	Carboxylesterase and related proteins	GO:0042811;GO:0007619;GO:0007618;GO:0005615;GO:0052689;GO:0030728;GO:0019953;GO:0017171;GO:0005576;GO:0046008;GO:0046662;GO:0106435;GO:1990834;GO:0008233;GO:0034338;GO:0046692;GO:0046693	biological_process;biological_process;biological_process;cellular_component;molecular_function;biological_process;biological_process;molecular_function;cellular_component;biological_process;biological_process;molecular_function;biological_process;molecular_function;molecular_function;biological_process;biological_process	The chemical reactions and pathways resulting in the formation of pheromones, a substance that is secreted and released by an organism and detected by a second organism of the same or a closely related species, in which it causes a specific reaction, such as a definite behavioral reaction or a developmental process.;The behavior of an organism for the purpose of attracting sexual partners.;The pa…	K01044	ko00983	Drug metabolism - other enzymes
O0L34_g17629	O0L34_g17629	JAQAHW010000057.1	2781241	2786193	-	1848	2.91983	2.89514	3.31057	7.55371	6.42007	8.18207	3.05526	2.93511	3.42915	1.73746	2.00028	1.91283	O0L34_g17629	-	-	-	-	-	-	-	-	-	-	-	-	-	-	-	-
O0L34_g5143	O0L34_g5143	JAQAHW010000016.1	13000247	13004458	-	723	378.576	388.284	123.543	324.76	59.3788	349.095	590.528	280.475	517.134	112.801	165.251	102.956	O0L34_g5143	-	-	-	-	-	-	-	-	-	-	-	-	-	-	-	-
O0L34_g10948	O0L34_g10948	JAQAHW010000029.1	2152236	2152697	-	462	527.515	453.345	543.212	392.328	564.075	329.06	717.515	797.176	740.959	302.319	429.917	272.945	O0L34_g10948	-	-	-	-	-	-	-	-	-	-	-	-	-	-	-	-
O0L34_g3416	O0L34_g3416	JAQAHW010000032.1	201083	202341	+	303	83.3163	44.1437	74.8137	50.3228	14.0328	37.0318	69.7337	49.1006	82.2635	5.2984	17.8639	16.8265	O0L34_g3416	Q9W2E8	NADH dehydrogenase [ubiquinone] 1 beta subcomplex subunit 3	NP_001163240.1;NP_001163241.1;NP_001097399.1;NP_001097400.1;NP_611596.1	NADH dehydrogenase (ubiquinone) B12 subunit, isoform D;NADH dehydrogenase (ubiquinone) B12 subunit, isoform E;NADH dehydrogenase (ubiquinone) B12 subunit, isoform B;NADH dehydrogenase (ubiquinone) B12 subunit, isoform C;NADH dehydrogenase (ubiquinone) B12 subunit, isoform A	PF08122	NADH-ubiquinone oxidoreductase B12 subunit family	IPR012576	NADH dehydrogenase [ubiquinone] 1 beta subcomplex subunit 3	KOG4631	NADH:ubiquinone oxidoreductase, NDUFB3/B12 subunit	GO:0022900;GO:0045271;GO:0006120;GO:0005739;GO:0016491;GO:0005743;GO:0070469;GO:0005747;GO:0032981	biological_process;cellular_component;biological_process;cellular_component;molecular_function;cellular_component;cellular_component;cellular_component;biological_process	A process in which a series of electron carriers operate together to transfer electrons from donors to any of several different terminal electron acceptors.;Respiratory chain complex I is an enzyme of the respiratory chain. It consists of several polypeptide chains and is L-shaped, with a horizontal arm lying in the membrane and a vertical arm that projects into the matrix. The electrons of NADH …	K03959	ko05016;ko05012;ko00190;ko04714;ko05010;ko01100;ko04932;ko04723	Huntington disease;Parkinson disease;Oxidative phosphorylation;Thermogenesis;Alzheimer disease;Metabolic pathways;Non-alcoholic fatty liver disease (NAFLD);Retrograde endocannabinoid signaling
O0L34_g5843	O0L34_g5843	JAQAHW010000010.1	4303619	4305423	-	564	31.7764	31.3882	34.2549	50.7701	43.2879	41.7304	39.1146	35.1714	41.5195	21.9586	25.7483	20.6106	O0L34_g5843	Q9VU70	Tetratricopeptide repeat protein 36 homolog	NP_648644.1	uncharacterized protein Dmel_CG14105	PF13374;PF13181	Tetratricopeptide repeat;Tetratricopeptide repeat	IPR011990;IPR019734;IPR038906	Tetratricopeptide-like helical domain superfamily;Tetratricopeptide repeat;Tetratricopeptide repeat protein 36	KOG4555	TPR repeat-containing protein	GO:0003674;GO:0008150;GO:0005575;GO:0060271	molecular_function;biological_process;cellular_component;biological_process	A molecular process that can be carried out by the action of a single macromolecular machine, usually via direct physical interactions with other molecular entities. Function in this sense denotes an action, or activity, that a gene product (or a complex) performs.;A biological process is the execution of a genetically-encoded biological module or program. It consists of all the steps required to…	-	-	-
O0L34_g7925	O0L34_g7925	JAQAHW010000011.1	12194590	12197862	+	1704	72.982	47.374	87.9443	135.904	105.526	116.44	179.439	134.011	123.965	83.2857	57.2157	95.2662	O0L34_g7925	P08171	Esterase-6	NP_788500.1;NP_001261749.1	esterase 6, isoform A;esterase 6, isoform B	PF00135	Carboxylesterase family	IPR002018;IPR019819;IPR019826;IPR029058	Carboxylesterase, type B;Carboxylesterase type B, conserved site;Carboxylesterase type B, active site;Alpha/Beta hydrolase fold	KOG1516	Carboxylesterase and related proteins	GO:0042811;GO:0007619;GO:0007618;GO:0005615;GO:0052689;GO:0030728;GO:0019953;GO:0017171;GO:0005576;GO:0046008;GO:0046662;GO:0106435;GO:1990834;GO:0008233;GO:0034338;GO:0046692;GO:0046693	biological_process;biological_process;biological_process;cellular_component;molecular_function;biological_process;biological_process;molecular_function;cellular_component;biological_process;biological_process;molecular_function;biological_process;molecular_function;molecular_function;biological_process;biological_process	The chemical reactions and pathways resulting in the formation of pheromones, a substance that is secreted and released by an organism and detected by a second organism of the same or a closely related species, in which it causes a specific reaction, such as a definite behavioral reaction or a developmental process.;The behavior of an organism for the purpose of attracting sexual partners.;The pa…	K01044	ko00983	Drug metabolism - other enzymes
O0L34_g874	O0L34_g874	JAQAHW010000002.1	7153441	7169144	-	2280	91.3394	79.4734	102.248	226.281	196.655	171.076	79.9587	46.6281	58.2619	20.3795	24.6087	33.0055	O0L34_g874	Q9VXD9	Probable G-protein coupled receptor Mth-like 1	NP_573140.1;NP_001285340.1	methuselah-like 1, isoform A;methuselah-like 1, isoform B	PF00002	7 transmembrane receptor (Secretin family)	IPR000832;IPR017981;IPR023311	GPCR, family 2, secretin-like;GPCR, family 2-like, 7TM;Methuselah ectodomain, domain 2	KOG4193	G protein-coupled receptors	GO:0005886;GO:0007186;GO:0004930;GO:0007476;GO:0007509;GO:0008340;GO:0007472;GO:0043519;GO:0042594;GO:0016020;GO:0007369;GO:0048383;GO:0070252;GO:0007166	cellular_component;biological_process;molecular_function;biological_process;biological_process;biological_process;biological_process;biological_process;biological_process;cellular_component;biological_process;biological_process;biological_process;biological_process	The membrane surrounding a cell that separates the cell from its external environment. It consists of a phospholipid bilayer and associated proteins.;The series of molecular signals initiated by a ligand binding to its receptor, in which the activated receptor promotes the exchange of GDP for GTP on the alpha-subunit of an associated heterotrimeric G-protein complex. The GTP-bound activated alpha…	K04599	-	-
O0L34_g16435	O0L34_g16435	JAQAHW010000014.1	9897320	9901746	+	1296	1610.66	1439.49	1536.34	2117.53	1828.32	2214.78	1287.57	1339.22	1657.94	542.076	773.724	499.876	O0L34_g16435	Q7KB18	Epoxide hydrolase	NP_611386.2;NP_788413.4	juvenile hormone epoxide hydrolase 2, isoform A;juvenile hormone epoxide hydrolase 2, isoform D	PF06441	Epoxide hydrolase N terminus	IPR000639;IPR010497;IPR016292;IPR029058	Epoxide hydrolase-like;Epoxide hydrolase, N-terminal;Epoxide hydrolase;Alpha/Beta hydrolase fold	KOG2565	Predicted hydrolases or acyltransferases (alpha/beta hydrolase superfamily)	GO:0017171;GO:0009056;GO:0016787;GO:0004301;GO:0005575;GO:0008096;GO:0016020;GO:0005783;GO:0033961;GO:0005515;GO:0008233;GO:0097176;GO:0006719;GO:0005789;GO:0016803	molecular_function;biological_process;molecular_function;molecular_function;cellular_component;molecular_function;cellular_component;cellular_component;molecular_function;molecular_function;molecular_function;biological_process;biological_process;cellular_component;molecular_function	Catalysis of the hydrolysis of a substrate by a catalytic mechanism that involves a catalytic triad consisting of a serine nucleophile that is activated by a proton relay involving an acidic residue (e.g. aspartate or glutamate) and a basic residue (usually histidine).;The chemical reactions and pathways resulting in the breakdown of substances, including the breakdown of carbon compounds with th…	K10719	ko00981	Insect hormone biosynthesis
O0L34_g4012	O0L34_g4012	JAQAHW010000020.1	8457391	8461704	-	618	3.74191	2.41895	6.77338	6.02341	5.65949	6.86398	9.60706	6.89609	5.95719	2.82043	3.09752	4.17993	O0L34_g4012	Q86BN8	Phosphatidylglycerophosphatase and protein-tyrosine phosphatase 1	NP_732901.1;NP_651180.3	protein tyrosine phosphatase, mitochondrial 1, isoform A;protein tyrosine phosphatase, mitochondrial 1, isoform B	PF00782	Dual specificity phosphatase, catalytic domain	IPR000340;IPR000387;IPR016130;IPR020422;IPR029021;IPR042165;IPR044596	Dual specificity phosphatase, catalytic domain;Tyrosine-specific protein phosphatases domain;Protein-tyrosine phosphatase, active site;Dual specificity protein phosphatase domain;Protein-tyrosine phosphatase-like;Phosphatidylglycerophosphatase and protein-tyrosine phosphatase 1;Phosphatidylglycerophosphatase and protein-tyrosine phosphatase 1-like	KOG1719	Dual specificity phosphatase	GO:0035002;GO:0006655;GO:0008654;GO:0016311;GO:0004725;GO:0004721;GO:0008962;GO:0004439;GO:0005739;GO:0005743;GO:0004722;GO:0017018	biological_process;biological_process;biological_process;biological_process;molecular_function;molecular_function;molecular_function;molecular_function;cellular_component;cellular_component;molecular_function;molecular_function	The clearance of liquid from the epithelial tubes of an open tracheal system, shortly before the emergence of the larva, to generate an air-filled tubule system.;The chemical reactions and pathways resulting in the formation of phosphatidylglycerols, any of a class of phospholipids in which the phosphatidyl group is esterified to the hydroxyl group of glycerol.;The chemical reactions and pathways…	K14165	-	-
O0L34_g3328	O0L34_g3328	JAQAHW010000052.1	277830	289923	-	1476	1.21857	0.746284	1.39619	2.522	1.95145	2.03957	1.34082	2.4674	2.94405	0.807991	0.894434	0.875067	O0L34_g3328	Q9VGT0	UDP-glucuronosyltransferase	NP_524313.2	UDP-glycosyltransferase family 35 member B1	PF00201	UDP-glucoronosyl and UDP-glucosyl transferase	IPR002213;IPR035595	UDP-glucuronosyl/UDP-glucosyltransferase;UDP-glycosyltransferase family, conserved site	KOG1192	UDP-glucuronosyl and UDP-glucosyl transferase	GO:0015020;GO:0008194;GO:0016020;GO:0016757	molecular_function;molecular_function;cellular_component;molecular_function	Catalysis of the reaction: UDP-glucuronate + acceptor = UDP + acceptor beta-D-glucuronoside.;Catalysis of the transfer of a glycosyl group from a UDP-sugar to a small hydrophobic molecule.;A lipid bilayer along with all the proteins and protein complexes embedded in it and attached to it.;Catalysis of the transfer of a glycosyl group from one compound (donor) to another (acceptor).	K00699	ko00983;ko01100;ko00053;ko00860;ko00982;ko00040;ko00830;ko00140;ko05204;ko00980;ko01110	Drug metabolism - other enzymes;Metabolic pathways;Ascorbate and aldarate metabolism;Porphyrin and chlorophyll metabolism;Drug metabolism - cytochrome P450;Pentose and glucuronate interconversions;Retinol metabolism;Steroid hormone biosynthesis;Chemical carcinogenesis;Metabolism of xenobiotics by cytochrome P450;Biosynthesis of secondary metabolites
O0L34_g15571	O0L34_g15571	JAQAHW010000009.1	12198331	12199368	-	1038	453.552	496.485	383.107	174.62	245.182	197.609	678.695	616.462	628.475	326.739	403.496	319.265	O0L34_g15571	Q9VT32	ribose-phosphate diphosphokinase	NP_001287010.1;NP_648345.1	phosphoribosyl pyrophosphate synthetase, isoform H;phosphoribosyl pyrophosphate synthetase, isoform A	PF13793;PF14572	N-terminal domain of ribose phosphate pyrophosphokinase;Phosphoribosyl synthetase-associated domain	IPR000836;IPR000842;IPR005946;IPR029057;IPR029099;IPR037515	Phosphoribosyltransferase domain;Phosphoribosyl pyrophosphate synthetase, conserved site;Ribose-phosphate pyrophosphokinase;Phosphoribosyltransferase-like;Ribose-phosphate pyrophosphokinase, N-terminal domain;Ribose-phosphate pyrophosphokinase, bacterial-type	-	-	GO:0009156;GO:0016301;GO:0005524;GO:0002189;GO:0009165;GO:0005737;GO:0004749;GO:0000287;GO:0046872;GO:0006164;GO:0006015	biological_process;molecular_function;molecular_function;cellular_component;biological_process;cellular_component;molecular_function;molecular_function;molecular_function;biological_process;biological_process	The chemical reactions and pathways resulting in the formation of a ribonucleoside monophosphate, a compound consisting of a nucleobase linked to a ribose sugar esterified with phosphate on the sugar.;Catalysis of the transfer of a phosphate group, usually from ATP, to a substrate molecule.;Binding to ATP, adenosine 5'-triphosphate, a universally important coenzyme and enzyme regulator.;A protein…	-	-	-
O0L34_g8002	O0L34_g8002	JAQAHW010000011.1	14891424	14903075	-	1689	5.66678	8.19871	8.73146	14.3257	8.7298	9.43842	9.37386	10.6894	7.78981	4.86119	6.0186	4.91026	O0L34_g8002	Q9VCA2	Organic cation transporter protein	NP_001262908.1;NP_524479.1	organic cation transporter, isoform B;organic cation transporter, isoform A	PF00083	Sugar (and other) transporter	IPR005828;IPR020846;IPR036259	Major facilitator, sugar transporter-like;Major facilitator superfamily domain;MFS transporter superfamily	KOG0255	Synaptic vesicle transporter SVOP and related transporters (major facilitator superfamily)	GO:0022857;GO:0006915;GO:0055085;GO:0016020;GO:0006811	molecular_function;biological_process;biological_process;cellular_component;biological_process	Enables the transfer of a substance, usually a specific substance or a group of related substances, from one side of a membrane to the other.;A programmed cell death process which begins when a cell receives an internal (e.g. DNA damage) or external signal (e.g. an extracellular death ligand), and proceeds through a series of biochemical events (signaling pathway phase) which trigger an execution…	K08202	ko05231	Choline metabolism in cancer
O0L34_g5907	O0L34_g5907	JAQAHW010000010.1	7083148	7083561	+	414	77.2696	193.848	205.953	33.8909	54.9963	45.9428	727.453	420.938	432.093	166.081	145.412	63.2171	O0L34_g5907	-	-	-	-	-	-	-	-	-	-	-	-	-	-	-	-
O0L34_g7907	O0L34_g7907	JAQAHW010000011.1	11665199	11676565	-	828	101.397	108.422	99.2433	86.2835	85.8074	78.9126	132.584	136.632	151.247	56.1729	85.8598	69.3746	O0L34_g7907	Q9VXG9	GH25683p	NP_727973.1;NP_727972.1;NP_001285325.1;NP_573122.1	uncharacterized protein Dmel_CG4239, isoform B;uncharacterized protein Dmel_CG4239, isoform A;uncharacterized protein Dmel_CG4239, isoform D;uncharacterized protein Dmel_CG4239, isoform C	PF05197	TRIC channel	IPR007866	TRIC channel	KOG3944	Uncharacterized conserved protein	GO:0005267;GO:0042802;GO:0016020;GO:0005783;GO:0071805;GO:0016529	molecular_function;molecular_function;cellular_component;cellular_component;biological_process;cellular_component	Enables the energy-independent facilitated diffusion of a potassium ion through a transmembrane aqueous pore or channel.;Binding to an identical protein or proteins.;A lipid bilayer along with all the proteins and protein complexes embedded in it and attached to it.;The irregular network of unit membranes, visible only by electron microscopy, that occurs in the cytoplasm of many eukaryotic cells.…	-	-	-
O0L34_g85	O0L34_g85	JAQAHW010000038.1	3330156	3334337	+	612	68.9595	76.6227	71.66	84.6866	63.313	82.3928	109.187	106.734	134.019	49.7664	71.8336	61.4254	O0L34_g85	P41043	Glutathione S-transferase S1	NP_725653.1;NP_725654.1;NP_523767.2	glutathione S transferase S1, isoform A;glutathione S transferase S1, isoform C;glutathione S transferase S1, isoform B	PF00043;PF02798	Glutathione S-transferase, C-terminal domain;Glutathione S-transferase, N-terminal domain	IPR004045;IPR004046;IPR010987;IPR036249;IPR036282;IPR040079	Glutathione S-transferase, N-terminal;Glutathione S-transferase, C-terminal;Glutathione S-transferase, C-terminal-like;Thioredoxin-like superfamily;Glutathione S-transferase, C-terminal domain superfamily;Glutathione transferase family	KOG1695	Glutathione S-transferase	GO:0004364;GO:0016740;GO:0009636;GO:0006749;GO:0004667;GO:0098869;GO:0004602;GO:0005575;GO:0005737	molecular_function;molecular_function;biological_process;biological_process;molecular_function;biological_process;molecular_function;cellular_component;cellular_component	Catalysis of the reaction: R-X + glutathione = H-X + R-S-glutathione. R may be an aliphatic, aromatic or heterocyclic group; X may be a sulfate, nitrile or halide group.;Catalysis of the transfer of a group, e.g. a methyl group, glycosyl group, acyl group, phosphorus-containing, or other groups, from one compound (generally regarded as the donor) to another compound (generally regarded as the acc…	K04097	ko00980;ko00480;ko05204;ko00590;ko00982;ko01100	Metabolism of xenobiotics by cytochrome P450;Glutathione metabolism;Chemical carcinogenesis;Arachidonic acid metabolism;Drug metabolism - cytochrome P450;Metabolic pathways
O0L34_g9451	O0L34_g9451	JAQAHW010000012.1	473944	478449	-	414	120.87	86.0915	159.287	121.731	136.994	137.002	144.956	121.471	156.86	51.4088	78.9241	49.7527	O0L34_g9451	-	-	-	-	-	-	-	-	-	-	-	-	-	-	-	-
O0L34_g16834	O0L34_g16834	JAQAHW010000023.1	8605677	8609113	+	756	47.4124	54.0142	45.9143	74.7107	54.8819	69.5949	51.509	58.0127	66.4204	39.377	31.9568	23.1092	O0L34_g16834	Q9VSL3	Pyrimidodiazepine synthase	NP_648235.1	sepia	PF13410;PF13417	Glutathione S-transferase, C-terminal domain;Glutathione S-transferase, N-terminal domain	IPR004045;IPR005442;IPR010987;IPR036249;IPR036282;IPR040079	Glutathione S-transferase, N-terminal;Glutathione S-transferase, omega-class;Glutathione S-transferase, C-terminal-like;Thioredoxin-like superfamily;Glutathione S-transferase, C-terminal domain superfamily;Glutathione transferase family	KOG0406	Glutathione S-transferase	GO:0006728;GO:0016491;GO:0006726;GO:0004364;GO:0006749;GO:0042803;GO:0098869;GO:0045174;GO:0004734;GO:0005737	biological_process;molecular_function;biological_process;molecular_function;biological_process;molecular_function;biological_process;molecular_function;molecular_function;cellular_component	The chemical reactions and pathways resulting in the formation of pteridine, pyrazino(2,3-dipyrimidine), the parent structure of pterins and the pteroyl group.;Catalysis of an oxidation-reduction (redox) reaction, a reversible chemical reaction in which the oxidation state of an atom or atoms within a molecule is altered. One substrate acts as a hydrogen or electron donor and becomes oxidized, wh…	K00310	ko01100;ko00790;ko00480	Metabolic pathways;Folate biosynthesis;Glutathione metabolism
O0L34_g3867	O0L34_g3867	JAQAHW010000020.1	4670068	4670439	-	372	654.104	357.02	994.726	6886.68	5164.68	3691.1	190.27	101.858	152.83	77.5581	45.4257	76.5676	O0L34_g3867	-	-	-	-	-	-	-	-	-	-	-	-	-	-	-	-
O0L34_g14259	O0L34_g14259	JAQAHW010000063.1	2081737	2083500	-	825	1.55724	2.19349	3.51269	4.59885	3.90696	2.07329	7.69045	6.29288	0.731553	0.111198	0.160022	0.164797	O0L34_g14259	-	-	-	-	-	-	-	-	-	-	-	-	-	-	-	-
O0L34_g16666	O0L34_g16666	JAQAHW010000023.1	2912701	2927789	-	843	274.166	228.572	227.575	132.982	147.003	120.848	241.944	267.941	327.324	128.139	161.773	108.137	O0L34_g16666	Q9VEJ3	Pyrroline-5-carboxylate reductase	NP_650632.1	Pyrroline-5-carboxylate reductase-like 2, isoform A	PF03807;PF14748	NADP oxidoreductase coenzyme F420-dependent;Pyrroline-5-carboxylate reductase dimerisation	IPR000304;IPR008927;IPR028939;IPR029036;IPR036291	Pyrroline-5-carboxylate reductase;6-phosphogluconate dehydrogenase-like, C-terminal domain superfamily;Pyrroline-5-carboxylate reductase, catalytic, N-terminal;Pyrroline-5-carboxylate reductase, dimerisation domain;NAD(P)-binding domain superfamily	KOG3124	Pyrroline-5-carboxylate reductase	GO:0055129;GO:0004735;GO:0016491;GO:0006561	biological_process;molecular_function;molecular_function;biological_process	The chemical reactions and pathways resulting in the formation of L-proline, an L-enantiomer of a chiral, cyclic, nonessential alpha-amino acid found in peptide linkage in proteins.;Catalysis of the reaction: L-proline + NADP+ = 1-pyrroline-5-carboxylate + NADPH + H+.;Catalysis of an oxidation-reduction (redox) reaction, a reversible chemical reaction in which the oxidation state of an atom or at…	-	-	-
O0L34_g8434	O0L34_g8434	JAQAHW010000047.1	518501	529644	-	1440	6.86971	5.7917	7.15547	11.4339	9.19158	11.4031	5.21442	4.52007	6.11914	2.80311	3.25462	2.97408	O0L34_g8434	Q9VUL9	Glycoprotein 3-alpha-L-fucosyltransferase A	NP_648754.2;NP_001261872.1	alpha1,3-fucosyltransferase A, isoform A;alpha1,3-fucosyltransferase A, isoform B	PF00852;PF17039	Glycosyltransferase family 10 (fucosyltransferase) C-term;Fucosyltransferase, N-terminal	IPR001503;IPR031481;IPR038577	Glycosyl transferase family 10;Fucosyltransferase, N-terminal;GT10-like, C-terminal domain superfamily	KOG2619	Fucosyltransferase	GO:0006486;GO:0008417;GO:0005794;GO:0032580;GO:0046920;GO:0036071;GO:0007399;GO:0016020;GO:0005797;GO:0016757;GO:0036065;GO:0018392	biological_process;molecular_function;cellular_component;cellular_component;molecular_function;biological_process;biological_process;cellular_component;cellular_component;molecular_function;biological_process;molecular_function	A protein modification process that results in the addition of a carbohydrate or carbohydrate derivative unit to a protein amino acid, e.g. the addition of glycan chains to proteins.;Catalysis of the transfer of a fucosyl group to an acceptor molecule, typically another carbohydrate or a lipid.;A membrane-bound cytoplasmic organelle of the endomembrane system that further processes the core oligo…	K00753	ko01100;ko00513	Metabolic pathways;Various types of N-glycan biosynthesis
O0L34_g11047	O0L34_g11047	JAQAHW010000029.1	6239573	6240451	-	879	2.55776	3.13287	0.952435	2.93185	1.9505	1.4789	2.51637	3.26168	2.4718	0.521832	1.20153	1.08271	O0L34_g11047	-	-	-	-	-	-	-	-	-	-	-	-	-	-	-	-
O0L34_g7883	O0L34_g7883	JAQAHW010000011.1	11274985	11296492	-	381	8783.5	6780.29	10763	13495.2	12520.2	10507	9353.69	6238.21	8037.1	4744.01	4034.19	4045.19	O0L34_g7883	-	-	-	-	-	-	-	-	-	-	-	-	-	-	-	-
O0L34_g17948	O0L34_g17948	JAQAHW010000042.1	1015239	1018401	-	333	32.6004	29.2981	36.1641	81.2597	67.9619	46.6396	40.2034	35.1367	38.2418	15.2897	22.9942	15.923	O0L34_g17948	-	-	-	-	-	-	-	-	-	-	-	-	-	-	-	-
O0L34_g10268	O0L34_g10268	JAQAHW010000048.1	1596003	1606349	-	780	18.4473	7.16187	24.3561	109.765	97.8579	59.4714	14.328	8.54343	11.2969	6.4099	5.33151	4.88053	O0L34_g10268	Q4V5E0	RE69201p	-	-	PF13927;PF07686	Immunoglobulin domain;Immunoglobulin V-set domain	IPR003598;IPR003599;IPR007110;IPR013106;IPR013783;IPR036179	Immunoglobulin subtype 2;Immunoglobulin subtype;Immunoglobulin-like domain;Immunoglobulin V-set domain;Immunoglobulin-like fold;Immunoglobulin-like domain superfamily	-	-	GO:0016020	cellular_component	A lipid bilayer along with all the proteins and protein complexes embedded in it and attached to it.	-	-	-
O0L34_g2876	O0L34_g2876	JAQAHW010000001.1	20440156	20456630	-	1869	158.099	137.742	124.319	59.406	69.1668	63.3667	178.329	189.592	228.69	93.5787	124.425	109.843	O0L34_g2876	Q9VHN7	LP07963p	NP_731263.2;NP_649812.2	uncharacterized protein Dmel_CG8036, isoform C;uncharacterized protein Dmel_CG8036, isoform B	PF02780;PF00456;PF02779	Transketolase, C-terminal domain;Transketolase, thiamine diphosphate binding domain;Transketolase, pyrimidine binding domain	IPR005474;IPR005475;IPR009014;IPR020826;IPR029061;IPR033248	Transketolase, N-terminal;Transketolase-like, pyrimidine-binding domain;Transketolase C-terminal/Pyruvate-ferredoxin oxidoreductase domain II;Transketolase binding site;Thiamin diphosphate-binding fold;Transketolase, C-terminal domain	KOG0523	Transketolase	GO:0009052;GO:0004802;GO:0005829;GO:0003824;GO:0005737;GO:0016740;GO:0030976	biological_process;molecular_function;cellular_component;molecular_function;cellular_component;molecular_function;molecular_function	The branch of the pentose-phosphate shunt which does not involve oxidation reactions. It comprises a series of sugar phosphate interconversions, starting with ribulose 5-P and producing fructose 6-P and glyceraldehyde 3-P.;Catalysis of the reversible transfer of a 2-carbon ketol group (CH2OH-CO-) from a ketose phosphate donor to an aldose phosphate acceptor.;The part of the cytoplasm that does no…	K00615	ko01100;ko01130;ko01230;ko00030;ko00710;ko01110;ko01120;ko01200;ko01051	Metabolic pathways;Biosynthesis of antibiotics;Biosynthesis of amino acids;Pentose phosphate pathway;Carbon fixation in photosynthetic organisms;Biosynthesis of secondary metabolites;Microbial metabolism in diverse environments;Carbon metabolism;Biosynthesis of ansamycins
O0L34_g13598	O0L34_g13598	JAQAHW010000005.1	4391646	4426227	+	3840	2.6096	2.68412	2.14664	1.37952	1.58948	1.51447	2.78911	3.85417	3.31628	1.48119	2.01122	1.2569	O0L34_g13598	P10351	Xanthine dehydrogenase	NP_524337.1	rosy	PF01315;PF03450;PF00941;PF00111;PF01799;PF02738;PF20256	Aldehyde oxidase and xanthine dehydrogenase, a/b hammerhead domain;CO dehydrogenase flavoprotein C-terminal domain;FAD binding domain in molybdopterin dehydrogenase;2Fe-2S iron-sulfur cluster binding domain;[2Fe-2S] binding domain;Molybdopterin cofactor-binding domain;Molybdopterin cofactor-binding domain	IPR000674;IPR001041;IPR002346;IPR002888;IPR005107;IPR006058;IPR008274;IPR012675;IPR014307;IPR016166;IPR016167;IPR016169;IPR016208;IPR022407;IPR036010;IPR036318;IPR036683;IPR036856;IPR036884;IPR037165;IPR046867	Aldehyde oxidase/xanthine dehydrogenase, a/b hammerhead;2Fe-2S ferredoxin-type iron-sulfur binding domain;Molybdopterin dehydrogenase, FAD-binding;[2Fe-2S]-binding;CO dehydrogenase flavoprotein, C-terminal;2Fe-2S ferredoxin, iron-sulphur binding site;Aldehyde oxidase/xanthine dehydrogenase, first molybdopterin binding domain;Beta-grasp domain superfamily;Xanthine dehydrogenase, small subunit;FAD-…	KOG0430	Xanthine dehydrogenase	GO:0006144;GO:0051537;GO:0050660;GO:0046872;GO:0043546;GO:0016491;GO:0009115;GO:0008340;GO:0006206;GO:0006525;GO:0005777;GO:0006650;GO:0005506;GO:0004854;GO:0006568;GO:0071949;GO:0048072	biological_process;molecular_function;molecular_function;molecular_function;molecular_function;molecular_function;biological_process;biological_process;biological_process;biological_process;cellular_component;biological_process;molecular_function;molecular_function;biological_process;molecular_function;biological_process	The chemical reactions and pathways involving purine nucleobases, one of the two classes of nitrogen-containing ring compounds found in DNA and RNA, which include adenine and guanine.;Binding to a 2 iron, 2 sulfur (2Fe-2S) cluster; this cluster consists of two iron atoms, with two inorganic sulfur atoms found between the irons and acting as bridging ligands.;Binding to FAD, flavin-adenine dinucle…	K00106	ko00983;ko01120;ko00230;ko00232;ko04146;ko01110;ko01100	Drug metabolism - other enzymes;Microbial metabolism in diverse environments;Purine metabolism;Caffeine metabolism;Peroxisome;Biosynthesis of secondary metabolites;Metabolic pathways
O0L34_g11778	O0L34_g11778	JAQAHW010000039.1	1628694	1647416	-	1608	153.64	149.286	149.584	189.783	178.7	205.383	70.5875	70.4033	64.219	29.4954	43.6777	34.0317	O0L34_g11778	Q9W2R1	Uncharacterized protein	NP_611518.1	uncharacterized protein Dmel_CG9993	PF00501;PF13193	AMP-binding enzyme;AMP-binding enzyme C-terminal domain	IPR000873;IPR025110;IPR042099;IPR045851	AMP-dependent synthetase/ligase domain;AMP-binding enzyme, C-terminal domain;ANL, N-terminal domain;AMP-binding enzyme, C-terminal domain superfamily	KOG1176	Acyl-CoA synthetase	GO:0005777;GO:0016874;GO:0003824;GO:0046949;GO:0001676;GO:0015645;GO:0016405;GO:0006633;GO:0004467	cellular_component;molecular_function;molecular_function;biological_process;biological_process;molecular_function;molecular_function;biological_process;molecular_function	A small organelle enclosed by a single membrane, and found in most eukaryotic cells. Contains peroxidases and other enzymes involved in a variety of metabolic processes including free radical detoxification, lipid catabolism and biosynthesis, and hydrogen peroxide metabolism.;Catalysis of the joining of two molecules, or two groups within a single molecule, using the energy from the hydrolysis of…	-	-	-
O0L34_g63	O0L34_g63	JAQAHW010000038.1	2991531	3000918	-	612	1963.51	1944.49	1679.85	981.967	1045.84	1051.65	1173.19	1667.87	1621.05	869.338	838.382	590.594	O0L34_g63	P41043	Glutathione S-transferase S1	NP_725653.1;NP_725654.1;NP_523767.2	glutathione S transferase S1, isoform A;glutathione S transferase S1, isoform C;glutathione S transferase S1, isoform B	PF00043;PF02798	Glutathione S-transferase, C-terminal domain;Glutathione S-transferase, N-terminal domain	IPR004045;IPR004046;IPR010987;IPR036249;IPR036282;IPR040079	Glutathione S-transferase, N-terminal;Glutathione S-transferase, C-terminal;Glutathione S-transferase, C-terminal-like;Thioredoxin-like superfamily;Glutathione S-transferase, C-terminal domain superfamily;Glutathione transferase family	KOG1695	Glutathione S-transferase	GO:0004364;GO:0016740;GO:0009636;GO:0006749;GO:0004667;GO:0098869;GO:0004602;GO:0005575;GO:0005737	molecular_function;molecular_function;biological_process;biological_process;molecular_function;biological_process;molecular_function;cellular_component;cellular_component	Catalysis of the reaction: R-X + glutathione = H-X + R-S-glutathione. R may be an aliphatic, aromatic or heterocyclic group; X may be a sulfate, nitrile or halide group.;Catalysis of the transfer of a group, e.g. a methyl group, glycosyl group, acyl group, phosphorus-containing, or other groups, from one compound (generally regarded as the donor) to another compound (generally regarded as the acc…	K04097	ko00980;ko00480;ko05204;ko00590;ko00982;ko01100	Metabolism of xenobiotics by cytochrome P450;Glutathione metabolism;Chemical carcinogenesis;Arachidonic acid metabolism;Drug metabolism - cytochrome P450;Metabolic pathways
O0L34_g5963	O0L34_g5963	JAQAHW010000010.1	8346458	8369528	-	2340	143.571	143.843	130.945	128.61	131.415	110.785	94.4255	89.4411	96.6166	50.2403	58.9852	40.6421	O0L34_g5963	Q9W3Z3	Alanine--glyoxylate aminotransferase	NP_511062.1	Alanine-glyoxylate aminotransferase	PF00266	Aminotransferase class-V	IPR000192;IPR015421;IPR015422;IPR015424;IPR020578;IPR024169	Aminotransferase class V domain;Pyridoxal phosphate-dependent transferase, major domain;Pyridoxal phosphate-dependent transferase, small domain;Pyridoxal phosphate-dependent transferase;Aminotransferase class-V, pyridoxal-phosphate binding site;Serine-pyruvate aminotransferase/2-aminoethylphosphonate-pyruvate transaminase	KOG2862	Alanine-glyoxylate aminotransferase AGT1	GO:0008453;GO:0008483;GO:0009436;GO:0016740;GO:0005777;GO:0004760;GO:0019265	molecular_function;molecular_function;biological_process;molecular_function;cellular_component;molecular_function;biological_process	Catalysis of the reaction: L-alanine + glyoxylate = pyruvate + glycine.;Catalysis of the transfer of an amino group to an acceptor, usually a 2-oxo acid.;The chemical reactions and pathways resulting in the breakdown of glyoxylate, the anion of glyoxylic acid, HOC-COOH.;Catalysis of the transfer of a group, e.g. a methyl group, glycosyl group, acyl group, phosphorus-containing, or other groups, f…	K00830	ko00260;ko01200;ko01100;ko00250;ko00680;ko01110;ko04146;ko01130;ko00630;ko01120	Glycine, serine and threonine metabolism;Carbon metabolism;Metabolic pathways;Alanine, aspartate and glutamate metabolism;Methane metabolism;Biosynthesis of secondary metabolites;Peroxisome;Biosynthesis of antibiotics;Glyoxylate and dicarboxylate metabolism;Microbial metabolism in diverse environments
O0L34_g14378	O0L34_g14378	JAQAHW010000043.1	3126495	3139757	-	4245	6.2496	5.70868	6.53853	5.8348	5.18588	5.56051	4.93633	8.08639	8.7153	3.25243	4.12072	3.97144	O0L34_g14378	P33270	Cytochrome P450 6a2	NP_523628.1	cytochrome P450 6a2	PF00067	Cytochrome P450	IPR001128;IPR002401;IPR017972;IPR036396	Cytochrome P450;Cytochrome P450, E-class, group I;Cytochrome P450, conserved site;Cytochrome P450 superfamily	KOG0158	Cytochrome P450 CYP3/CYP5/CYP6/CYP9 subfamilies	GO:0046872;GO:0005789;GO:0005783;GO:0016705;GO:0020037;GO:0005506;GO:0016020;GO:0004497;GO:0046680;GO:0031000	molecular_function;cellular_component;cellular_component;molecular_function;molecular_function;molecular_function;cellular_component;molecular_function;biological_process;biological_process	Binding to a metal ion.;The lipid bilayer surrounding the endoplasmic reticulum.;The irregular network of unit membranes, visible only by electron microscopy, that occurs in the cytoplasm of many eukaryotic cells. The membranes form a complex meshwork of tubular channels, which are often expanded into slitlike cavities called cisternae. The ER takes two forms, rough (or granular), with ribosomes …	K14999	-	-
O0L34_g13801	O0L34_g13801	JAQAHW010000005.1	12086121	12090027	-	678	89.438	75.0822	76.5572	101.677	72.0188	70.5376	116.93	106.287	135.483	51.4843	73.4085	51.4353	O0L34_g13801	A1ZB70	Glutathione S transferase E5	NP_611327.1	glutathione S transferase E5	PF00043;PF13417	Glutathione S-transferase, C-terminal domain;Glutathione S-transferase, N-terminal domain	IPR004045;IPR004046;IPR010987;IPR036249;IPR036282;IPR040079	Glutathione S-transferase, N-terminal;Glutathione S-transferase, C-terminal;Glutathione S-transferase, C-terminal-like;Thioredoxin-like superfamily;Glutathione S-transferase, C-terminal domain superfamily;Glutathione transferase family	KOG0867	Glutathione S-transferase	GO:0004364;GO:0003824;GO:0005737;GO:0016740;GO:0006749	molecular_function;molecular_function;cellular_component;molecular_function;biological_process	Catalysis of the reaction: R-X + glutathione = H-X + R-S-glutathione. R may be an aliphatic, aromatic or heterocyclic group; X may be a sulfate, nitrile or halide group.;Catalysis of a biochemical reaction at physiological temperatures. In biologically catalyzed reactions, the reactants are known as substrates, and the catalysts are naturally occurring macromolecular substances known as enzymes. …	K00799	ko01100;ko01524;ko00983;ko05204;ko05200;ko00980;ko05225;ko05418;ko00480;ko00982	Metabolic pathways;Platinum drug resistance;Drug metabolism - other enzymes;Chemical carcinogenesis;Pathways in cancer;Metabolism of xenobiotics by cytochrome P450;Hepatocellular carcinoma;Fluid shear stress and atherosclerosis;Glutathione metabolism;Drug metabolism - cytochrome P450
O0L34_g1760	O0L34_g1760	JAQAHW010000019.1	4877453	4878645	-	519	1052.41	478.9	1215.77	1484.82	1474.4	1352.42	188.417	53.151	147.569	13.5221	1.65341	13.098	O0L34_g1760	-	-	-	-	-	-	-	-	-	-	-	-	-	-	-	-
O0L34_g12229	O0L34_g12229	JAQAHW010000024.1	7303925	7321809	+	1590	14.4228	7.02674	13.5684	4.72737	6.34039	4.9485	14.4604	27.8271	21.1426	14.4819	9.17487	12.7834	O0L34_g12229	Q8MS59	Fatty acyl-CoA reductase wat	NP_651652.2	waterproof	PF07993;PF03015	Male sterility protein;Male sterility protein	IPR013120;IPR026055;IPR033640;IPR036291	Fatty acyl-coenzyme A reductase, NAD-binding domain;Fatty acyl-CoA reductase;Fatty acyl-CoA reductase, C-terminal;NAD(P)-binding domain superfamily	KOG1221	Acyl-CoA reductase	GO:0035336;GO:0016491;GO:0005886;GO:0045177;GO:0035002;GO:0005777;GO:0006629;GO:0035149;GO:0102965;GO:1901568;GO:0080019;GO:0005737;GO:0016324	biological_process;molecular_function;cellular_component;cellular_component;biological_process;cellular_component;biological_process;biological_process;molecular_function;biological_process;molecular_function;cellular_component;cellular_component	The chemical reactions and pathways involving long-chain fatty-acyl-CoAs, any derivative of coenzyme A in which the sulfhydryl group is in a thioester linkage with a long-chain fatty-acyl group. A long-chain fatty acid has an aliphatic tail containing 13 to 22 carbons.;Catalysis of an oxidation-reduction (redox) reaction, a reversible chemical reaction in which the oxidation state of an atom or a…	K13356	ko04212;ko00073;ko04146	Longevity regulating pathway - worm;Cutin, suberine and wax biosynthesis;Peroxisome
O0L34_g16304	O0L34_g16304	JAQAHW010000014.1	6562761	6565623	-	1158	125.089	107.284	126.63	65.1568	60.9992	46.7939	131.545	135.234	134.466	64.2483	89.2094	79.4261	O0L34_g16304	P52302	Protein lethal(3)malignant blood neoplasm 1	NP_729143.2	lethal (3) malignant blood neoplasm, isoform B	PF00379	Insect cuticle protein	IPR000618	Insect cuticle protein	ENOG502S1RB	-	GO:0005886;GO:0008010;GO:0040003;GO:0048471;GO:0005737;GO:0062129	cellular_component;molecular_function;biological_process;cellular_component;cellular_component;cellular_component	The membrane surrounding a cell that separates the cell from its external environment. It consists of a phospholipid bilayer and associated proteins.;The action of a molecule that contributes to the structural integrity of the chitin-based cuticle of a larva. An example of this is found in Drosophila melanogaster.;Synthesis and deposition of a chitin-based noncellular, hardened, or membranous sec…	-	-	-
O0L34_g12928	O0L34_g12928	JAQAHW010000055.1	2799743	2803870	-	1503	157.236	142.126	170.532	123.977	118.543	101.694	170.788	168.636	171.703	94.3016	114.846	88.8746	O0L34_g12928	Q9V675	Probable cytochrome P450 6g2	NP_610744.1	cytochrome P450 6g2	PF00067	Cytochrome P450	IPR001128;IPR002403;IPR017972;IPR036396	Cytochrome P450;Cytochrome P450, E-class, group IV;Cytochrome P450, conserved site;Cytochrome P450 superfamily	KOG0158	Cytochrome P450 CYP3/CYP5/CYP6/CYP9 subfamilies	GO:0046872;GO:0120512;GO:0005789;GO:0005783;GO:0046701;GO:0016705;GO:0020037;GO:0005506;GO:0016020;GO:0004497;GO:0046680;GO:0017085;GO:0120511	molecular_function;molecular_function;cellular_component;cellular_component;biological_process;molecular_function;molecular_function;molecular_function;cellular_component;molecular_function;biological_process;biological_process;molecular_function	Binding to a metal ion.;Catalysis of the reaction: (2E,6E)-farnesoate + O2 + reduced [NADPH--hemoprotein reductase] = H+ + H2O + juvenile hormone III carboxylate + oxidized [NADPH--hemoprotein reductase].;The lipid bilayer surrounding the endoplasmic reticulum.;The irregular network of unit membranes, visible only by electron microscopy, that occurs in the cytoplasm of many eukaryotic cells. The …	K14999	-	-
O0L34_g5695	O0L34_g5695	JAQAHW010000006.1	18773808	18778971	+	780	3.45887	0.7061	5.3666	4.12996	2.37391	4.03493	3.20888	2.38421	2.01177	1.05852	1.18478	1.13298	O0L34_g5695	Q8MRU8	SD22712p	-	-	PF12697	Alpha/beta hydrolase family	IPR000073;IPR029058	Alpha/beta hydrolase fold-1;Alpha/Beta hydrolase fold	-	-	GO:0016787	molecular_function	Catalysis of the hydrolysis of various bonds, e.g. C-O, C-N, C-C, phosphoric anhydride bonds, etc.	-	-	-
O0L34_g18688	O0L34_g18688	JAQAHW010000064.1	309758	313280	+	723	412.96	426.046	169.95	373.276	92.7676	422.529	514.529	278.546	471.723	131.199	190.359	123.923	O0L34_g18688	-	-	-	-	-	-	-	-	-	-	-	-	-	-	-	-
O0L34_g7837	O0L34_g7837	JAQAHW010000011.1	10175142	10193523	-	1230	5.37913	3.83803	6.43993	7.21679	7.86157	7.39809	4.16444	3.71685	4.61235	2.01376	2.46864	2.81864	O0L34_g7837	P30975	Tachykinin-like peptides receptor 99D	NP_524556.2	Tachykinin-like receptor at 99D, isoform A	PF00001	7 transmembrane receptor (rhodopsin family)	IPR000276;IPR001681;IPR017452	G protein-coupled receptor, rhodopsin-like;Neurokinin receptor;GPCR, rhodopsin-like, 7TM	KOG4219	G protein-coupled receptor	GO:0005886;GO:0007186;GO:0004930;GO:0042048;GO:0007218;GO:0050911;GO:0008188;GO:0016020;GO:0004995;GO:0050805;GO:0007217;GO:1904058	cellular_component;biological_process;molecular_function;biological_process;biological_process;biological_process;molecular_function;cellular_component;molecular_function;biological_process;biological_process;biological_process	The membrane surrounding a cell that separates the cell from its external environment. It consists of a phospholipid bilayer and associated proteins.;The series of molecular signals initiated by a ligand binding to its receptor, in which the activated receptor promotes the exchange of GDP for GTP on the alpha-subunit of an associated heterotrimeric G-protein complex. The GTP-bound activated alpha…	K04224	ko04080;ko04020	Neuroactive ligand-receptor interaction;Calcium signaling pathway
O0L34_g1048	O0L34_g1048	JAQAHW010000002.1	10855388	10870296	+	1473	0.9594	0.801219	0.918116	1.40936	1.30362	0.928967	0.790326	1.15731	0.737513	0.467098	0.313689	0.2769	O0L34_g1048	P40421	Serine/threonine-protein phosphatase rdgC	NP_788546.1;NP_536738.3;NP_788544.2;NP_788545.3	retinal degeneration C, isoform B;retinal degeneration C, isoform F;retinal degeneration C, isoform H;retinal degeneration C, isoform G	PF00149	Calcineurin-like phosphoesterase	IPR000048;IPR002048;IPR004843;IPR006186;IPR011992;IPR012008;IPR018247;IPR029052	IQ motif, EF-hand binding site;EF-hand domain;Calcineurin-like phosphoesterase domain, ApaH type;Serine/threonine-specific protein phosphatase/bis(5-nucleosyl)-tetraphosphatase;EF-hand domain pair;Serine/threonine-protein phosphatase with EF-hands;EF-Hand 1, calcium-binding site;Metallo-dependent phosphatase-like	KOG0377	Protein serine/threonine phosphatase RDGC/PPEF, contains STphosphatase and EF-hand domains	GO:0043052;GO:0007602;GO:0046872;GO:0005737;GO:0050906;GO:0005509;GO:0004723;GO:0004721;GO:0005506;GO:0005516;GO:0019722;GO:0007601;GO:0005634;GO:0030145;GO:0004722;GO:0005829;GO:0016059;GO:0017018	biological_process;biological_process;molecular_function;cellular_component;biological_process;molecular_function;molecular_function;molecular_function;molecular_function;molecular_function;biological_process;biological_process;cellular_component;molecular_function;molecular_function;cellular_component;biological_process;molecular_function	The directed movement of a motile cell or organism in response to a temperature gradient. Movement may be towards either a higher or lower temperature.;The sequence of reactions within a cell required to convert absorbed photons into a molecular signal.;Binding to a metal ion.;The contents of a cell excluding the plasma membrane and nucleus, but including other subcellular structures.;The series …	K13807	ko04745	Phototransduction - fly
O0L34_g4280	O0L34_g4280	JAQAHW010000004.1	7133037	7155037	-	6267	28.6793	25.4858	26.8099	25.781	25.8036	23.614	35.7864	34.0141	41.8437	17.3903	23.8253	20.1106	O0L34_g4280	Q9V9A9	L(2)01289 long form	NP_724492.1	hulk, isoform B	PF00085;PF13848	Thioredoxin;Thioredoxin-like domain	IPR013766;IPR036249	Thioredoxin domain;Thioredoxin-like superfamily	-	-	GO:0016020	cellular_component	A lipid bilayer along with all the proteins and protein complexes embedded in it and attached to it.	-	-	-
O0L34_g3567	O0L34_g3567	JAQAHW010000032.1	4609078	4621367	-	1026	21.2242	22.3156	12.7418	34.6766	21.2557	44.5453	34.777	33.3058	39.2354	14.3508	20.9094	11.3298	O0L34_g3567	-	-	-	-	-	-	-	-	-	-	-	-	-	-	-	-
O0L34_g17288	O0L34_g17288	JAQAHW010000013.1	9801874	9802173	-	300	101.065	70.2872	128.584	156.535	132.13	182.677	197.906	127.337	146.658	98.4655	88.6724	89.0523	O0L34_g17288	-	-	-	-	-	-	-	-	-	-	-	-	-	-	-	-
O0L34_g4663	O0L34_g4663	JAQAHW010000004.1	21149041	21202305	+	7338	1.56695	1.28667	1.3603	0.907262	1.02804	1.07224	1.3247	2.21753	2.28648	1.01264	1.07946	0.768908	O0L34_g4663	Q9VAM2	Aminopeptidase	-	-	PF11838;PF01433;PF17900	ERAP1-like C-terminal domain;Peptidase family M1 domain;Peptidase M1 N-terminal domain	IPR001930;IPR014782;IPR024571;IPR027268;IPR034016;IPR042097;IPR045357	Peptidase M1, alanine aminopeptidase/leukotriene A4 hydrolase;Peptidase M1, membrane alanine aminopeptidase;ERAP1-like C-terminal domain;Peptidase M4/M1, CTD superfamily;Aminopeptidase N-type;Aminopeptidase N-like , N-terminal domain superfamliy;Aminopeptidase N-like , N-terminal domain	KOG1046	Puromycin-sensitive aminopeptidase and related aminopeptidases	GO:0043171;GO:0005615;GO:0070006;GO:0042277;GO:0016020;GO:0098552;GO:0005737;GO:0004177;GO:0046872;GO:0006508;GO:0008237;GO:0005886;GO:0008270	biological_process;cellular_component;molecular_function;molecular_function;cellular_component;cellular_component;cellular_component;molecular_function;molecular_function;biological_process;molecular_function;cellular_component;molecular_function	The chemical reactions and pathways resulting in the breakdown of peptides, compounds of 2 or more (but usually less than 100) amino acids where the alpha carboxyl group of one is bound to the alpha amino group of another.;That part of a multicellular organism outside the cells proper, usually taken to be outside the plasma membranes, and occupied by fluid.;Catalysis of the hydrolysis of a single…	-	-	-
O0L34_g3566	O0L34_g3566	JAQAHW010000032.1	4571713	4584413	-	867	2909	3047.54	2449.55	3571.95	3070.5	2690.97	3814.64	3318.09	3254.47	1614.52	2174.88	1746.05	O0L34_g3566	-	-	-	-	-	-	-	-	-	-	-	-	-	-	-	-
O0L34_g11731	O0L34_g11731	JAQAHW010000039.1	502089	503597	-	1509	62.278	75.0299	156.88	84.015	127.343	107.094	26.4615	18.1265	14.2784	6.049	9.57987	7.74842	O0L34_g11731	Q9VVK5	adenosine deaminase	NP_524130.1;NP_996119.1	adenosine deaminase-related growth factor A, isoform A;adenosine deaminase-related growth factor A, isoform B	PF00962;PF08451	Adenosine deaminase;Adenosine/AMP deaminase N-terminal	IPR001365;IPR006330;IPR006331;IPR013659;IPR032466	Adenosine deaminase domain;Adenosine/adenine deaminase;Adenosine deaminase-related growth factor;Adenosine/AMP deaminase N-terminal;Metal-dependent hydrolase	KOG1097	Adenine deaminase/adenosine deaminase	GO:0006154;GO:0005615;GO:0016787;GO:0046936;GO:0008284;GO:0046103;GO:0046872;GO:0004000;GO:0043617;GO:0006109;GO:0042386;GO:0035167;GO:0005576	biological_process;cellular_component;molecular_function;molecular_function;biological_process;biological_process;molecular_function;molecular_function;biological_process;biological_process;biological_process;biological_process;cellular_component	The chemical reactions and pathways resulting in the breakdown of adenosine, adenine riboside, a ribonucleoside found widely distributed in cells of every type as the free nucleoside and in combination in nucleic acids and various nucleoside coenzymes.;That part of a multicellular organism outside the cells proper, usually taken to be outside the plasma membranes, and occupied by fluid.;Catalysis…	K19572	ko00230;ko01100	Purine metabolism;Metabolic pathways
O0L34_g3375	O0L34_g3375	JAQAHW010000052.1	2897693	2904604	+	1380	39.0072	33.0683	32.7596	41.7584	36.5261	30.0942	50.0669	44.1339	54.7989	25.228	30.2303	18.571	O0L34_g3375	Q962N6	Flavin-containing monooxygenase	-	-	PF00743	Flavin-binding monooxygenase-like	IPR000960;IPR020946;IPR036188	Flavin monooxygenase FMO;Flavin monooxygenase-like;FAD/NAD(P)-binding domain superfamily	-	-	GO:0050660;GO:0050661;GO:0004499;GO:0005829;GO:0004497	molecular_function;molecular_function;molecular_function;cellular_component;molecular_function	Binding to FAD, flavin-adenine dinucleotide, the coenzyme or the prosthetic group of various flavoprotein oxidoreductase enzymes, in either the oxidized form, FAD, or the reduced form, FADH2.;Binding to nicotinamide-adenine dinucleotide phosphate, a coenzyme involved in many redox and biosynthetic reactions; binding may be to either the oxidized form, NADP+, or the reduced form, NADPH.;Catalysis …	-	-	-
O0L34_g14774	O0L34_g14774	JAQAHW010000036.1	2203919	2205805	-	1689	95.0802	83.9436	117.398	173.307	212.114	190.956	113.107	75.6977	105.77	43.1804	52.3306	32.5606	O0L34_g14774	-	-	-	-	-	-	-	-	-	-	-	-	-	-	-	-
O0L34_g15156	O0L34_g15156	JAQAHW010000026.1	5577893	5582068	-	1545	57.3345	54.3374	49.1018	31.2291	20.1522	33.9657	85.8608	92.0314	68.7908	44.9784	49.8594	32.4275	O0L34_g15156	P33270	Cytochrome P450 6a2	NP_523628.1	cytochrome P450 6a2	PF00067	Cytochrome P450	IPR001128;IPR002401;IPR017972;IPR036396	Cytochrome P450;Cytochrome P450, E-class, group I;Cytochrome P450, conserved site;Cytochrome P450 superfamily	KOG0158	Cytochrome P450 CYP3/CYP5/CYP6/CYP9 subfamilies	GO:0046872;GO:0005789;GO:0005783;GO:0016705;GO:0020037;GO:0005506;GO:0016020;GO:0004497;GO:0046680;GO:0031000	molecular_function;cellular_component;cellular_component;molecular_function;molecular_function;molecular_function;cellular_component;molecular_function;biological_process;biological_process	Binding to a metal ion.;The lipid bilayer surrounding the endoplasmic reticulum.;The irregular network of unit membranes, visible only by electron microscopy, that occurs in the cytoplasm of many eukaryotic cells. The membranes form a complex meshwork of tubular channels, which are often expanded into slitlike cavities called cisternae. The ER takes two forms, rough (or granular), with ribosomes …	K14999	-	-
O0L34_g1911	O0L34_g1911	JAQAHW010000019.1	10701895	10708522	-	1386	1323.98	1011.37	1165.04	531.988	536.663	616.556	840.187	1074.31	1188.99	435.822	546.124	288.15	O0L34_g1911	Q7KB18	Epoxide hydrolase	NP_611386.2;NP_788413.4	juvenile hormone epoxide hydrolase 2, isoform A;juvenile hormone epoxide hydrolase 2, isoform D	PF06441	Epoxide hydrolase N terminus	IPR000639;IPR010497;IPR016292;IPR029058	Epoxide hydrolase-like;Epoxide hydrolase, N-terminal;Epoxide hydrolase;Alpha/Beta hydrolase fold	KOG2565	Predicted hydrolases or acyltransferases (alpha/beta hydrolase superfamily)	GO:0017171;GO:0009056;GO:0016787;GO:0004301;GO:0005575;GO:0008096;GO:0016020;GO:0005783;GO:0033961;GO:0005515;GO:0008233;GO:0097176;GO:0006719;GO:0005789;GO:0016803	molecular_function;biological_process;molecular_function;molecular_function;cellular_component;molecular_function;cellular_component;cellular_component;molecular_function;molecular_function;molecular_function;biological_process;biological_process;cellular_component;molecular_function	Catalysis of the hydrolysis of a substrate by a catalytic mechanism that involves a catalytic triad consisting of a serine nucleophile that is activated by a proton relay involving an acidic residue (e.g. aspartate or glutamate) and a basic residue (usually histidine).;The chemical reactions and pathways resulting in the breakdown of substances, including the breakdown of carbon compounds with th…	K10719	ko00981	Insect hormone biosynthesis
O0L34_g2867	O0L34_g2867	JAQAHW010000001.1	20313070	20331154	-	1602	14.2346	15.6181	12.904	20.4212	19.692	13.0687	26.1243	15.6715	22.1898	10.7371	11.9492	9.63246	O0L34_g2867	Q8IGN0	RE59368p	-	-	PF18150;PF00350;PF12763;PF16880	Domain of unknown function (DUF5600);Dynamin family;Cytoskeletal-regulatory complex EF hand;N-terminal EH-domain containing protein	IPR000261;IPR002048;IPR011992;IPR018247;IPR027417;IPR030381;IPR031692;IPR040990;IPR045063	EH domain;EF-hand domain;EF-hand domain pair;EF-Hand 1, calcium-binding site;P-loop containing nucleoside triphosphate hydrolase;Dynamin-type guanine nucleotide-binding (G) domain;EH domain-containing protein, N-terminal;Domain of unknown function DUF5600;Dynamin, N-terminal	-	-	GO:0005509;GO:0005525;GO:0030139;GO:0048471;GO:0008587;GO:0048477;GO:0016197;GO:0010008;GO:0055038;GO:0007474;GO:0005768;GO:0007291;GO:0005524;GO:0005886;GO:1990255;GO:0006897;GO:0032456;GO:0005737;GO:0005769;GO:0060271;GO:0072659;GO:0071212	molecular_function;molecular_function;cellular_component;cellular_component;biological_process;biological_process;biological_process;cellular_component;cellular_component;biological_process;cellular_component;biological_process;molecular_function;cellular_component;biological_process;biological_process;biological_process;cellular_component;cellular_component;biological_process;biological_process;…	Binding to a calcium ion (Ca2+).;Binding to GTP, guanosine triphosphate.;A membrane-bounded intracellular vesicle formed by invagination of the plasma membrane around an extracellular substance. Endocytic vesicles fuse with early endosomes to deliver the cargo for further sorting.;Cytoplasm situated near, or occurring around, the nucleus.;The process in which the anatomical structures of the imag…	-	-	-
O0L34_g14918	O0L34_g14918	JAQAHW010000026.1	160562	162820	-	2259	10.9193	7.4535	11.9448	8.96804	9.1986	14.9921	5.48836	7.44341	6.89292	1.94928	0.350647	2.4074	O0L34_g14918	O97125	Heat shock protein 68	NP_524474.1	heat shock protein 68	PF00012	Hsp70 protein	IPR013126;IPR018181;IPR029047;IPR029048;IPR043129	Heat shock protein 70 family;Heat shock protein 70, conserved site;Heat shock protein 70kD, peptide-binding domain superfamily;Heat shock protein 70kD, C-terminal domain superfamily;ATPase, nucleotide binding domain	KOG0101	Molecular chaperones HSP70/HSC70, HSP70 superfamily	GO:0031072;GO:0140662;GO:0008340;GO:0051085;GO:0042026;GO:0044183;GO:0016887;GO:0042594;GO:0006950;GO:0005634;GO:0005737;GO:0005524	molecular_function;molecular_function;biological_process;biological_process;biological_process;molecular_function;molecular_function;biological_process;biological_process;cellular_component;cellular_component;molecular_function	Binding to a heat shock protein, a protein synthesized or activated in response to heat shock.;Binding to a protein or a protein-containing complex to assist the protein folding process, driven by ATP hydrolysis.;The pathways that regulate the duration of the adult phase of the life-cycle of an animal.;The process of assisting in the correct posttranslational noncovalent assembly of proteins, whi…	K03283	ko03040;ko04213;ko05145;ko04915;ko04141;ko05134;ko05162;ko04612;ko04010;ko04144	Spliceosome;Longevity regulating pathway - multiple species;Toxoplasmosis;Estrogen signaling pathway;Protein processing in endoplasmic reticulum;Legionellosis;Measles;Antigen processing and presentation;MAPK signaling pathway;Endocytosis
O0L34_g1741	O0L34_g1741	JAQAHW010000019.1	4191907	4194317	-	1146	90.4127	100.993	63.7249	103.693	72.4695	67.4632	184.425	147.536	191.803	72.1256	105.695	79.368	O0L34_g1741	Q4V447	IP10822p (Fragment)	-	-	PF01522	Polysaccharide deacetylase	IPR002509;IPR011330	NodB homology domain;Glycoside hydrolase/deacetylase, beta/alpha-barrel	-	-	GO:0016810;GO:0005975	molecular_function;biological_process	Catalysis of the hydrolysis of any carbon-nitrogen bond, C-N, with the exception of peptide bonds.;The chemical reactions and pathways involving carbohydrates, any of a group of organic compounds based of the general formula Cx(H2O)y.	-	-	-
O0L34_g4156	O0L34_g4156	JAQAHW010000004.1	2505313	2509220	-	1665	8.29477	7.79708	8.93467	29.7952	20.8004	19.3544	6.04799	8.70274	7.7571	4.29764	4.99529	3.63371	O0L34_g4156	P07140	Acetylcholinesterase	NP_001163600.1;NP_476953.1	acetylcholine esterase, isoform B;acetylcholine esterase, isoform A	PF00135	Carboxylesterase family	IPR000997;IPR001445;IPR002018;IPR019819;IPR019826;IPR029058	Cholinesterase;Acetylcholinesterase, insect;Carboxylesterase, type B;Carboxylesterase type B, conserved site;Carboxylesterase type B, active site;Alpha/Beta hydrolase fold	KOG4389	Acetylcholinesterase/Butyrylcholinesterase	GO:0019695;GO:0006581;GO:0005886;GO:0005615;GO:0052689;GO:0003990;GO:0004104;GO:0017171;GO:0043083;GO:0042803;GO:0001507;GO:0043199;GO:0042426;GO:0098552;GO:0045202;GO:0008233;GO:0005737;GO:0007268	biological_process;biological_process;cellular_component;cellular_component;molecular_function;molecular_function;molecular_function;molecular_function;cellular_component;molecular_function;biological_process;molecular_function;biological_process;cellular_component;cellular_component;molecular_function;cellular_component;biological_process	The chemical reactions and pathways involving choline (2-hydroxyethyltrimethylammonium), an amino alcohol that occurs widely in living organisms as a constituent of certain types of phospholipids and in the neurotransmitter acetylcholine.;The chemical reactions and pathways resulting in the breakdown of acetylcholine, the acetic acid ester of the organic base choline.;The membrane surrounding a c…	K01049	ko00564;ko04725	Glycerophospholipid metabolism;Cholinergic synapse
O0L34_g5773	O0L34_g5773	JAQAHW010000010.1	1352413	1379280	+	1887	3.16585	5.33704	6.55255	6.2595	6.03298	6.01879	8.66789	6.89868	6.17284	4.52127	3.67301	2.55776	O0L34_g5773	Q7K4M9	LD31969p	NP_611396.1;NP_725852.1	uncharacterized protein Dmel_CG15118, isoform B;uncharacterized protein Dmel_CG15118, isoform A	PF12796;PF11904;PF02809	Ankyrin repeats (3 copies);GPCR-chaperone;Ubiquitin interaction motif	IPR002110;IPR003903;IPR021832;IPR036770	Ankyrin repeat;Ubiquitin interacting motif;Ankyrin repeat domain-containing protein 13;Ankyrin repeat-containing domain superfamily	KOG0522	Ankyrin repeat protein	GO:0005886;GO:0005737;GO:0005770	cellular_component;cellular_component;cellular_component	The membrane surrounding a cell that separates the cell from its external environment. It consists of a phospholipid bilayer and associated proteins.;The contents of a cell excluding the plasma membrane and nucleus, but including other subcellular structures.;A prelysosomal endocytic organelle differentiated from early endosomes by lower lumenal pH and different protein composition. Late endosome…	-	-	-
O0L34_g16433	O0L34_g16433	JAQAHW010000014.1	9875189	9883120	+	1425	121.08	152.832	120.212	211.04	166.805	136.741	79.1622	142.902	137.52	41.0407	63.3689	42.3139	O0L34_g16433	Q7KB18	Epoxide hydrolase	NP_611386.2;NP_788413.4	juvenile hormone epoxide hydrolase 2, isoform A;juvenile hormone epoxide hydrolase 2, isoform D	PF06441	Epoxide hydrolase N terminus	IPR000639;IPR010497;IPR016292;IPR029058	Epoxide hydrolase-like;Epoxide hydrolase, N-terminal;Epoxide hydrolase;Alpha/Beta hydrolase fold	KOG2565	Predicted hydrolases or acyltransferases (alpha/beta hydrolase superfamily)	GO:0017171;GO:0009056;GO:0016787;GO:0004301;GO:0005575;GO:0008096;GO:0016020;GO:0005783;GO:0033961;GO:0005515;GO:0008233;GO:0097176;GO:0006719;GO:0005789;GO:0016803	molecular_function;biological_process;molecular_function;molecular_function;cellular_component;molecular_function;cellular_component;cellular_component;molecular_function;molecular_function;molecular_function;biological_process;biological_process;cellular_component;molecular_function	Catalysis of the hydrolysis of a substrate by a catalytic mechanism that involves a catalytic triad consisting of a serine nucleophile that is activated by a proton relay involving an acidic residue (e.g. aspartate or glutamate) and a basic residue (usually histidine).;The chemical reactions and pathways resulting in the breakdown of substances, including the breakdown of carbon compounds with th…	K10719	ko00981	Insect hormone biosynthesis
O0L34_g10680	O0L34_g10680	JAQAHW010000030.1	5475061	5481635	-	477	6.46402	3.95873	6.61544	4.20211	5.75092	4.73335	4.39302	6.01052	5.82022	1.2501	2.49091	2.70775	O0L34_g10680	Q8SZA8	Adrenodoxin-like protein 2, mitochondrial	NP_647889.2	ferredoxin 2	PF00111	2Fe-2S iron-sulfur cluster binding domain	IPR001041;IPR001055;IPR012675;IPR018298;IPR036010	2Fe-2S ferredoxin-type iron-sulfur binding domain;Adrenodoxin;Beta-grasp domain superfamily;Adrenodoxin, iron-sulphur binding site;2Fe-2S ferredoxin-like superfamily	KOG3309	Ferredoxin	GO:0051537;GO:0046872;GO:0005759;GO:0006694;GO:0022900;GO:0140647;GO:0009055;GO:0045998;GO:0005739	molecular_function;molecular_function;cellular_component;biological_process;biological_process;biological_process;molecular_function;biological_process;cellular_component	Binding to a 2 iron, 2 sulfur (2Fe-2S) cluster; this cluster consists of two iron atoms, with two inorganic sulfur atoms found between the irons and acting as bridging ligands.;Binding to a metal ion.;The gel-like material, with considerable fine structure, that lies in the matrix space, or lumen, of a mitochondrion. It contains the enzymes of the tricarboxylic acid cycle and, in some organisms, …	K22070	-	-
O0L34_g16246	O0L34_g16246	JAQAHW010000014.1	5189320	5196754	+	1917	0.536139	0.574604	1.04141	0.97091	0.822813	0.820878	1.00201	1.57642	0.881527	0.526405	0.550938	0.602838	O0L34_g16246	Q9VVC3	Cuticular protein 73D, isoform B	NP_001097627.1	cuticular protein 73D, isoform B	PF00379	Insect cuticle protein	IPR000618	Insect cuticle protein	ENOG502QUGP	-	GO:0042302;GO:0040003;GO:0062129;GO:0008010	molecular_function;biological_process;cellular_component;molecular_function	The action of a molecule that contributes to the structural integrity of a cuticle.;Synthesis and deposition of a chitin-based noncellular, hardened, or membranous secretion from an epithelial sheet. An example of this process is found in Drosophila melanogaster.;Any constituent part of a chitin-based noncellular, hardened, or membranous extracellular matrix secreted from the apical surface of an…	-	-	-
O0L34_g86	O0L34_g86	JAQAHW010000038.1	3339596	3341041	+	465	35.2263	31.3027	39.609	51.7266	34.0686	45.6123	59.5845	63.8226	61.7808	25.6472	39.3216	22.952	O0L34_g86	-	-	-	-	-	-	-	-	-	-	-	-	-	-	-	-
O0L34_g12286	O0L34_g12286	JAQAHW010000015.1	184913	191472	+	1683	32.0609	28.3303	26.8617	15.2274	18.5406	16.5863	33.5826	34.853	38.9444	19.4868	23.9249	15.6315	O0L34_g12286	P08171	Esterase-6	NP_788500.1;NP_001261749.1	esterase 6, isoform A;esterase 6, isoform B	PF00135	Carboxylesterase family	IPR002018;IPR019819;IPR019826;IPR029058	Carboxylesterase, type B;Carboxylesterase type B, conserved site;Carboxylesterase type B, active site;Alpha/Beta hydrolase fold	KOG1516	Carboxylesterase and related proteins	GO:0042811;GO:0007619;GO:0007618;GO:0005615;GO:0052689;GO:0030728;GO:0019953;GO:0017171;GO:0005576;GO:0046008;GO:0046662;GO:0106435;GO:1990834;GO:0008233;GO:0034338;GO:0046692;GO:0046693	biological_process;biological_process;biological_process;cellular_component;molecular_function;biological_process;biological_process;molecular_function;cellular_component;biological_process;biological_process;molecular_function;biological_process;molecular_function;molecular_function;biological_process;biological_process	The chemical reactions and pathways resulting in the formation of pheromones, a substance that is secreted and released by an organism and detected by a second organism of the same or a closely related species, in which it causes a specific reaction, such as a definite behavioral reaction or a developmental process.;The behavior of an organism for the purpose of attracting sexual partners.;The pa…	K01044	ko00983	Drug metabolism - other enzymes
O0L34_g13804	O0L34_g13804	JAQAHW010000005.1	12478462	12482215	+	1593	162.506	176.721	189.64	290.523	210.604	250.052	198.556	145.975	188.712	90.7591	105.333	73.185	O0L34_g13804	Q9V3U0	Long-chain-fatty-acid--CoA ligase heimdall	NP_609696.1	heimdall	PF00501	AMP-binding enzyme	IPR000873;IPR042099	AMP-dependent synthetase/ligase domain;ANL, N-terminal domain	KOG1256	Long-chain acyl-CoA synthetases (AMP-forming)	GO:0006631;GO:0001676;GO:0045938;GO:0042759;GO:0015645;GO:0070328;GO:0004467;GO:0006633;GO:0016874;GO:0070050;GO:0005737;GO:0007498;GO:0005524	biological_process;biological_process;biological_process;biological_process;molecular_function;biological_process;molecular_function;biological_process;molecular_function;biological_process;cellular_component;biological_process;molecular_function	The chemical reactions and pathways involving fatty acids, aliphatic monocarboxylic acids liberated from naturally occurring fats and oils by hydrolysis.;The chemical reactions and pathways involving a long-chain fatty acid. A long-chain fatty acid has an aliphatic tail containing 13 to 22 carbons.;Any process that activates or increases the duration or quality of sleep, a readily reversible stat…	K15013	ko01212;ko04920;ko00071;ko01100;ko03320;ko00061	Fatty acid metabolism;Adipocytokine signaling pathway;Fatty acid degradation;Metabolic pathways;PPAR signaling pathway;Fatty acid biosynthesis
O0L34_g17677	O0L34_g17677	JAQAHW010000050.1	21988	29513	-	3873	3.5825	5.36314	1.69603	2.01468	0.2479	2.22585	3.50177	0.66023	3.83343	0.402672	0.289738	0.473904	O0L34_g17677	Q8INW2	Hig-anchoring scaffold protein, isoform A	NP_609978.4	Hig-anchoring scaffold protein, isoform A	PF00084	Sushi repeat (SCR repeat)	IPR000436;IPR007110;IPR008197;IPR013783;IPR035976;IPR036179	Sushi/SCR/CCP domain;Immunoglobulin-like domain;WAP-type 'four-disulfide core' domain;Immunoglobulin-like fold;Sushi/SCR/CCP superfamily;Immunoglobulin-like domain superfamily	KOG4297	C-type lectin	GO:0030414;GO:0043083;GO:0005576	molecular_function;cellular_component;cellular_component	Binds to and stops, prevents or reduces the activity of a peptidase, any enzyme that catalyzes the hydrolysis peptide bonds.;The narrow gap that separates the presynaptic and postsynaptic membranes, into which neurotransmitter is released.;The space external to the outermost structure of a cell. For cells without external protective or external encapsulating structures this refers to space outsid…	-	-	-
O0L34_g13186	O0L34_g13186	JAQAHW010000034.1	5205726	5206358	+	633	291.042	312.854	187.602	586.937	648.311	373.329	30.713	192.187	173.05	24.5649	17.8319	24.7001	O0L34_g13186	P82147	Protein lethal(2)essential for life	NP_001261156.1;NP_523827.1	lethal (2) essential for life, isoform C;lethal (2) essential for life, isoform A	PF00011	Hsp20/alpha crystallin family	IPR001436;IPR002068;IPR008978	Alpha crystallin/Small heat shock protein, animal type;Alpha crystallin/Hsp20 domain;HSP20-like chaperone	KOG3591	Alpha crystallins	GO:0061077;GO:0030018;GO:0006446;GO:0009408;GO:0048471;GO:0045214;GO:0042026;GO:0005634;GO:0051082;GO:0005737	biological_process;cellular_component;biological_process;biological_process;cellular_component;biological_process;biological_process;cellular_component;molecular_function;cellular_component	The process of inhibiting aggregation and assisting in the covalent and noncovalent assembly of single chain polypeptides or multisubunit complexes into the correct tertiary structure that is dependent on interaction with a chaperone.;Platelike region of a muscle sarcomere to which the plus ends of actin filaments are attached.;Any process that modulates the frequency, rate or extent of translati…	K09542	ko04213;ko04141	Longevity regulating pathway - multiple species;Protein processing in endoplasmic reticulum
O0L34_g16762	O0L34_g16762	JAQAHW010000023.1	6885799	6888451	+	1110	148.148	142.403	187.918	149.17	127.336	165.868	177.402	199.093	216.836	120.458	133.267	96.5178	O0L34_g16762	-	-	-	-	-	-	-	-	-	-	-	-	-	-	-	-
O0L34_g18304	O0L34_g18304	JAQAHW010000021.1	9250246	9250926	+	681	4.24468	3.23499	3.49893	7.67367	5.43804	3.91824	2.39326	5.80299	7.00132	1.01033	1.74474	1.49733	O0L34_g18304	-	-	-	-	-	-	-	-	-	-	-	-	-	-	-	-
O0L34_g10944	O0L34_g10944	JAQAHW010000029.1	2149983	2150315	-	333	3309.61	2988.65	3467.89	2836.56	3516.31	2513.4	4296.34	4451.89	4224.54	1950.33	2460.97	1280.58	O0L34_g10944	-	-	-	-	-	-	-	-	-	-	-	-	-	-	-	-
O0L34_g16325	O0L34_g16325	JAQAHW010000014.1	6792330	6793943	-	927	2.49461	0.933632	2.8483	8.649	6.43628	1.84516	20.3444	22.8198	2.34381	0.247406	1.13932	0.439993	O0L34_g16325	P82384	Larval cuticle protein 9	NP_523854.1	larval cuticle protein 9	PF00379	Insect cuticle protein	IPR000618;IPR031311	Insect cuticle protein;Chitin-binding type R&R consensus	ENOG502TCUU	-	GO:0008363;GO:0042302;GO:0008010;GO:0040003;GO:0005576;GO:0062129	biological_process;molecular_function;molecular_function;biological_process;cellular_component;cellular_component	Synthesis and deposition of a chitin-based larval cuticle. The insect larval cuticle is a secretion from epidermal cells that is shed at each molt. An example of this is found in Drosophila melanogaster.;The action of a molecule that contributes to the structural integrity of a cuticle.;The action of a molecule that contributes to the structural integrity of the chitin-based cuticle of a larva. A…	-	-	-
O0L34_g5646	O0L34_g5646	JAQAHW010000006.1	16830884	16834321	-	1620	83.4674	72.123	91.3515	260.802	187.874	186.039	63.2019	59.1197	80.2846	38.5356	45.2285	37.2205	O0L34_g5646	P08171	Esterase-6	NP_788500.1;NP_001261749.1	esterase 6, isoform A;esterase 6, isoform B	PF00135	Carboxylesterase family	IPR002018;IPR019819;IPR019826;IPR029058	Carboxylesterase, type B;Carboxylesterase type B, conserved site;Carboxylesterase type B, active site;Alpha/Beta hydrolase fold	KOG1516	Carboxylesterase and related proteins	GO:0042811;GO:0007619;GO:0007618;GO:0005615;GO:0052689;GO:0030728;GO:0019953;GO:0017171;GO:0005576;GO:0046008;GO:0046662;GO:0106435;GO:1990834;GO:0008233;GO:0034338;GO:0046692;GO:0046693	biological_process;biological_process;biological_process;cellular_component;molecular_function;biological_process;biological_process;molecular_function;cellular_component;biological_process;biological_process;molecular_function;biological_process;molecular_function;molecular_function;biological_process;biological_process	The chemical reactions and pathways resulting in the formation of pheromones, a substance that is secreted and released by an organism and detected by a second organism of the same or a closely related species, in which it causes a specific reaction, such as a definite behavioral reaction or a developmental process.;The behavior of an organism for the purpose of attracting sexual partners.;The pa…	K01044	ko00983	Drug metabolism - other enzymes
O0L34_g15769	O0L34_g15769	JAQAHW010000028.1	1331579	1351536	-	1359	3.49778	2.02633	2.36936	3.89798	4.49124	3.67516	3.51215	3.82018	4.88509	1.82261	2.57431	1.85079	O0L34_g15769	Q24560	Tubulin beta-1 chain	NP_523795.2	beta-Tubulin at 56D, isoform B	PF00091;PF03953	Tubulin/FtsZ family, GTPase domain;Tubulin C-terminal domain	IPR000217;IPR002453;IPR003008;IPR008280;IPR013838;IPR017975;IPR018316;IPR023123;IPR036525;IPR037103	Tubulin;Beta tubulin;Tubulin/FtsZ, GTPase domain;Tubulin/FtsZ, C-terminal;Beta tubulin, autoregulation binding site;Tubulin, conserved site;Tubulin/FtsZ, 2-layer sandwich domain;Tubulin, C-terminal;Tubulin/FtsZ, GTPase domain superfamily;Tubulin/FtsZ-like, C-terminal domain	KOG1375	Beta tubulin	GO:0000226;GO:0000278;GO:0046872;GO:0003924;GO:0005856;GO:0005525;GO:0007017;GO:0005200;GO:0005874;GO:0005737	biological_process;biological_process;molecular_function;molecular_function;cellular_component;molecular_function;biological_process;molecular_function;cellular_component;cellular_component	A process that is carried out at the cellular level which results in the assembly, arrangement of constituent parts, or disassembly of cytoskeletal structures comprising microtubules and their associated proteins.;Progression through the phases of the mitotic cell cycle, the most common eukaryotic cell cycle, which canonically comprises four successive phases called G1, S, G2, and M and includes …	K07375	ko05130;ko04145;ko04540	Pathogenic Escherichia coli infection;Phagosome;Gap junction
O0L34_g18687	O0L34_g18687	JAQAHW010000064.1	299449	303799	+	723	340.816	311.128	157.925	431.694	84.5152	488.865	557.118	301.374	485.914	144.966	214.735	126.837	O0L34_g18687	-	-	-	-	-	-	-	-	-	-	-	-	-	-	-	-
O0L34_g16270	O0L34_g16270	JAQAHW010000014.1	6141842	6144449	-	636	8.48403	2.96904	10.7332	8.55429	10.3517	6.7773	4.48454	4.75156	2.84685	2.09151	1.86819	2.45836	O0L34_g16270	-	-	-	-	-	-	-	-	-	-	-	-	-	-	-	-
O0L34_g16734	O0L34_g16734	JAQAHW010000023.1	5658171	5685882	-	1644	9.22126	8.37527	6.54177	5.61714	6.0487	7.28298	15.1184	13.2916	15.7491	6.97522	9.87729	6.4919	O0L34_g16734	Q95RU0	Protein cueball	NP_612113.2	cueball	PF00058	Low-density lipoprotein receptor repeat class B	IPR000033;IPR000742;IPR001881;IPR011042	LDLR class B repeat;EGF-like domain;EGF-like calcium-binding domain;Six-bladed beta-propeller, TolB-like	KOG1215	Low-density lipoprotein receptors containing Ca2+-binding EGF-like domains	GO:0005886;GO:0045938;GO:0005509;GO:0030154;GO:0005575;GO:0003674;GO:0007283;GO:0048477;GO:0070328	cellular_component;biological_process;molecular_function;biological_process;cellular_component;molecular_function;biological_process;biological_process;biological_process	The membrane surrounding a cell that separates the cell from its external environment. It consists of a phospholipid bilayer and associated proteins.;Any process that activates or increases the duration or quality of sleep, a readily reversible state of reduced awareness and metabolic activity that occurs periodically in many animals.;Binding to a calcium ion (Ca2+).;The cellular developmental pr…	-	-	-
O0L34_g5760	O0L34_g5760	JAQAHW010000010.1	997355	1009043	-	1434	0.627132	0.768142	0.583815	0.399363	0.382592	0.477116	0.649456	0.864568	1.09427	0.383841	0.414284	0.331836	O0L34_g5760	Q9V7S5	Putative inorganic phosphate cotransporter	NP_725600.1;NP_611146.1;NP_001286496.1;NP_001286497.1	picot, isoform B;picot, isoform A;picot, isoform C;picot, isoform D	PF00083	Sugar (and other) transporter	IPR004745;IPR011701;IPR020846;IPR036259	Na-dependent inorganic phosphate cotransporter;Major facilitator superfamily;Major facilitator superfamily domain;MFS transporter superfamily	KOG2532	Permease of the major facilitator superfamily	GO:0005315;GO:0005886;GO:0006814;GO:0022857;GO:0016020;GO:0015293;GO:0006820;GO:0035435	molecular_function;cellular_component;biological_process;molecular_function;cellular_component;molecular_function;biological_process;biological_process	Enables the transfer of phosphate ions from one side of a membrane to the other, up its concentration gradient. The transporter binds the solute and undergoes a series of conformational changes. Transport works equally well in either direction and is driven by a chemiosmotic source of energy. Secondary active transporters include symporters and antiporters.;The membrane surrounding a cell that se…	-	-	-
O0L34_g14495	O0L34_g14495	JAQAHW010000062.1	2064073	2065203	-	1131	5.67959	8.69581	7.45915	10.6335	8.30718	7.31974	4.88922	6.78268	8.27121	3.16338	3.96872	2.70473	O0L34_g14495	P83967	Actin, indirect flight muscle	NP_524367.1	actin 88F	PF00022	Actin	IPR004000;IPR004001;IPR020902;IPR043129	Actin family;Actin, conserved site;Actin/actin-like conserved site;ATPase, nucleotide binding domain	KOG0676	Actin and related proteins	GO:0000281;GO:0030018;GO:0016787;GO:0071689;GO:0005856;GO:0005515;GO:0005865;GO:0030239;GO:0030016;GO:0005737;GO:0005524	biological_process;cellular_component;molecular_function;biological_process;cellular_component;molecular_function;cellular_component;biological_process;cellular_component;cellular_component;molecular_function	A cell cycle process that results in the division of the cytoplasm of a cell after mitosis, resulting in the separation of the original cell into two daughter cells.;Platelike region of a muscle sarcomere to which the plus ends of actin filaments are attached.;Catalysis of the hydrolysis of various bonds, e.g. C-O, C-N, C-C, phosphoric anhydride bonds, etc.;The aggregation, arrangement and bondin…	K05692	ko05412;ko05414;ko04611;ko04810;ko05416;ko05132;ko04714;ko04391;ko04919;ko04510;ko04921;ko05410;ko05225;ko04015;ko05135;ko04145;ko05131;ko05100;ko04670;ko05205;ko04210;ko05418;ko05110;ko05130;ko04520;ko04530;ko05164;ko04745;ko04390	Arrhythmogenic right ventricular cardiomyopathy (ARVC);Dilated cardiomyopathy (DCM);Platelet activation;Regulation of actin cytoskeleton;Viral myocarditis;Salmonella infection;Thermogenesis;Hippo signaling pathway - fly;Thyroid hormone signaling pathway;Focal adhesion;Oxytocin signaling pathway;Hypertrophic cardiomyopathy (HCM);Hepatocellular carcinoma;Rap1 signaling pathway;Yersinia infection;Ph…
O0L34_g17176	O0L34_g17176	JAQAHW010000013.1	5663850	5666476	-	393	6310.84	5423.69	5887.86	5299.73	4871.95	4541.56	6013	6070.4	6694.9	3532.38	4299	3290.49	O0L34_g17176	Q6NN09	ATPase protein 9	NP_001247382.1;NP_733423.1;NP_651852.1;NP_733422.1;NP_001247384.1	ATP synthase, subunit C, isoform E;ATP synthase, subunit C, isoform C;ATP synthase, subunit C, isoform A;ATP synthase, subunit C, isoform B;ATP synthase, subunit C, isoform G	PF00137	ATP synthase subunit C	IPR000454;IPR002379;IPR020537;IPR035921;IPR038662	ATP synthase, F0 complex, subunit C;V-ATPase proteolipid subunit C-like domain;ATP synthase, F0 complex, subunit C, DCCD-binding site;F/V-ATP synthase subunit C superfamily;F1F0 ATP synthase subunit C superfamily	KOG3025	Mitochondrial F1F0-ATP synthase, subunit c/ATP9/proteolipid	GO:1902600;GO:0015986;GO:0016020;GO:0031966;GO:0045263;GO:0008289;GO:0015078;GO:0000276;GO:0005515;GO:0046933	biological_process;biological_process;cellular_component;cellular_component;cellular_component;molecular_function;molecular_function;cellular_component;molecular_function;molecular_function	The directed movement of a proton across a membrane.;The transport of protons across a membrane to generate an electrochemical gradient (proton-motive force) that powers ATP synthesis.;A lipid bilayer along with all the proteins and protein complexes embedded in it and attached to it.;Either of the lipid bilayers that surround the mitochondrion and form the mitochondrial envelope.;All non-F1 subu…	K02128	ko04714;ko01100;ko05010;ko05016;ko05012;ko00190	Thermogenesis;Metabolic pathways;Alzheimer disease;Huntington disease;Parkinson disease;Oxidative phosphorylation
O0L34_g10600	O0L34_g10600	JAQAHW010000030.1	3291367	3294520	+	2541	1.06176	1.39338	0.506881	1.54948	0.72871	1.26551	1.80968	1.00632	1.73388	0.613753	0.753352	0.508303	O0L34_g10600	-	-	-	-	-	-	-	-	-	-	-	-	-	-	-	-
O0L34_g3570	O0L34_g3570	JAQAHW010000032.1	4660710	4675785	-	774	1017.16	1136.59	1205.11	1095.43	1014.25	805.994	1901.75	1778	1788.45	831.391	1000.71	497.194	O0L34_g3570	-	-	-	-	-	-	-	-	-	-	-	-	-	-	-	-
O0L34_g9992	O0L34_g9992	JAQAHW010000012.1	15551785	15555744	+	1041	361.784	370.875	396.85	420.92	434.733	447.907	279.91	448.397	398.586	155.893	227.133	214.646	O0L34_g9992	-	-	-	-	-	-	-	-	-	-	-	-	-	-	-	-
O0L34_g10973	O0L34_g10973	JAQAHW010000029.1	2949481	2963271	+	945	0.203924	0.666071	0.340737	1.51505	1.66914	0.362002	8.56174	9.26564	0.319329	0.0485387	0.069851	0.0719353	O0L34_g10973	-	-	-	-	-	-	-	-	-	-	-	-	-	-	-	-
O0L34_g2840	O0L34_g2840	JAQAHW010000001.1	19707954	19711377	+	483	203.481	184.563	164.131	202.456	241.804	146.469	194.266	194.118	222.294	107.408	126.279	72.2012	O0L34_g2840	Q9U616	Glycine cleavage system H protein, mitochondrial	NP_524197.1	pumpless	PF01597	Glycine cleavage H-protein	IPR000089;IPR002930;IPR003016;IPR011053;IPR017453;IPR033753	Biotin/lipoyl attachment;Glycine cleavage system H-protein;2-oxo acid dehydrogenase, lipoyl-binding site;Single hybrid motif;Glycine cleavage system H-protein, subgroup;Glycine cleavage system H-protein/Simiate	KOG3373	Glycine cleavage system H protein (lipoate-binding)	GO:0005739;GO:0006546;GO:0019464;GO:0005960;GO:0005737	cellular_component;biological_process;biological_process;cellular_component;cellular_component	A semiautonomous, self replicating organelle that occurs in varying numbers, shapes, and sizes in the cytoplasm of virtually all eukaryotic cells. It is notably the site of tissue respiration.;The chemical reactions and pathways resulting in the breakdown of glycine, aminoethanoic acid.;The chemical reactions and pathways resulting in the breakdown of glycine by oxidative cleavage to carbon dioxi…	K02437	ko00260;ko00630;ko01200;ko01130;ko01100;ko01110	Glycine, serine and threonine metabolism;Glyoxylate and dicarboxylate metabolism;Carbon metabolism;Biosynthesis of antibiotics;Metabolic pathways;Biosynthesis of secondary metabolites
O0L34_g6189	O0L34_g6189	JAQAHW010000010.1	14194548	14218457	+	3789	12.8845	11.5247	11.9824	26.8093	21.7739	32.7737	37.2841	24.3156	25.6608	14.6844	13.937	7.92997	O0L34_g6189	Q00449	Multidrug resistance protein homolog 49	NP_001163132.1;NP_523724.2	multi drug resistance 49, isoform B;multi drug resistance 49, isoform A	PF00664	ABC transporter transmembrane region	IPR003439;IPR003593;IPR011527;IPR017871;IPR027417;IPR036640;IPR039421	ABC transporter-like, ATP-binding domain;AAA+ ATPase domain;ABC transporter type 1, transmembrane domain;ABC transporter-like, conserved site;P-loop containing nucleoside triphosphate hydrolase;ABC transporter type 1, transmembrane domain superfamily;Type 1 protein exporter	KOG0055	Multidrug/pheromone exporter, ABC superfamily	GO:0005886;GO:0001666;GO:0043190;GO:0008559;GO:0009636;GO:0042910;GO:0097254;GO:0015562;GO:0055085;GO:0016887;GO:0016020;GO:0042908;GO:0140359;GO:0042626;GO:0006855;GO:0017085;GO:0008354;GO:0005524	cellular_component;biological_process;cellular_component;molecular_function;biological_process;molecular_function;biological_process;molecular_function;biological_process;molecular_function;cellular_component;biological_process;molecular_function;molecular_function;biological_process;biological_process;biological_process;molecular_function	The membrane surrounding a cell that separates the cell from its external environment. It consists of a phospholipid bilayer and associated proteins.;Any process that results in a change in state or activity of a cell or an organism (in terms of movement, secretion, enzyme production, gene expression, etc.) as a result of a stimulus indicating lowered oxygen tension. Hypoxia, defined as a decline…	K05658	ko04976;ko05206;ko05226;ko02010	Bile secretion;MicroRNAs in cancer;Gastric cancer;ABC transporters
O0L34_g1964	O0L34_g1964	JAQAHW010000086.1	321271	324029	-	945	3.39874	4.07969	1.77183	4.09062	4.42684	3.04082	6.96026	5.57578	5.36472	1.79593	3.00359	1.07903	O0L34_g1964	Q2MGL8	CRAL-TRIO domain-containing protein	NP_001033984.1	uncharacterized protein Dmel_CG33966	PF00650	CRAL/TRIO domain	IPR001251;IPR011074;IPR036273;IPR036865	CRAL-TRIO lipid binding domain;CRAL/TRIO, N-terminal domain;CRAL/TRIO, N-terminal domain superfamily;CRAL-TRIO lipid binding domain superfamily	KOG1471	Phosphatidylinositol transfer protein SEC14 and related proteins	GO:0120013;GO:1902936;GO:0005770;GO:0120009	molecular_function;molecular_function;cellular_component;biological_process	Removes a lipid from a membrane or a monolayer lipid particle, transports it through the aqueous phase while protected in a hydrophobic pocket, and brings it to an acceptor membrane or lipid particle. This results in intermembrane transfer of lipids.;Binding to phosphatidylinositol bisphosphate.;A prelysosomal endocytic organelle differentiated from early endosomes by lower lumenal pH and differe…	-	-	-
O0L34_g11137	O0L34_g11137	JAQAHW010000008.1	2186267	2189555	-	1593	17.1377	15.3606	20.9409	16.7618	19.0714	20.358	13.5562	12.7442	12.4646	6.33471	9.19903	7.16915	O0L34_g11137	P08171	Esterase-6	NP_788500.1;NP_001261749.1	esterase 6, isoform A;esterase 6, isoform B	PF00135	Carboxylesterase family	IPR002018;IPR019819;IPR019826;IPR029058	Carboxylesterase, type B;Carboxylesterase type B, conserved site;Carboxylesterase type B, active site;Alpha/Beta hydrolase fold	KOG1516	Carboxylesterase and related proteins	GO:0042811;GO:0007619;GO:0007618;GO:0005615;GO:0052689;GO:0030728;GO:0019953;GO:0017171;GO:0005576;GO:0046008;GO:0046662;GO:0106435;GO:1990834;GO:0008233;GO:0034338;GO:0046692;GO:0046693	biological_process;biological_process;biological_process;cellular_component;molecular_function;biological_process;biological_process;molecular_function;cellular_component;biological_process;biological_process;molecular_function;biological_process;molecular_function;molecular_function;biological_process;biological_process	The chemical reactions and pathways resulting in the formation of pheromones, a substance that is secreted and released by an organism and detected by a second organism of the same or a closely related species, in which it causes a specific reaction, such as a definite behavioral reaction or a developmental process.;The behavior of an organism for the purpose of attracting sexual partners.;The pa…	K01044	ko00983	Drug metabolism - other enzymes
O0L34_g18639	O0L34_g18639	JAQAHW010000077.1	781937	789061	+	1218	772.1	736.475	776.545	732.492	617.724	553.133	857.629	813.677	723.593	426.529	505.691	319.3	O0L34_g18639	Q9W092	Probable chitinase 2	NP_477298.2;NP_001246550.1;NP_001261282.1	chitinase 2, isoform A;chitinase 2, isoform B;chitinase 2, isoform C	PF00704	Glycosyl hydrolases family 18	IPR001223;IPR001579;IPR011583;IPR017853;IPR029070	Glycoside hydrolase family 18, catalytic domain;Glycosyl hydrolases family 18 (GH18) active site;Chitinase II;Glycoside hydrolase superfamily;Chitinase insertion domain superfamily	KOG2806	Chitinase	GO:0006032;GO:0008061;GO:0018990;GO:0005975;GO:0005615;GO:0035151;GO:0004568;GO:0016798;GO:0008363;GO:0042060;GO:0040003;GO:0005576;GO:0008362;GO:0004553;GO:0000272;GO:0098591	biological_process;molecular_function;biological_process;biological_process;cellular_component;biological_process;molecular_function;molecular_function;biological_process;biological_process;biological_process;cellular_component;biological_process;molecular_function;biological_process;cellular_component	The chemical reactions and pathways resulting in the breakdown of chitin, a linear polysaccharide consisting of beta-(1->4)-linked N-acetyl-D-glucosamine residues.;Binding to chitin, a linear polysaccharide consisting of beta-(1->4)-linked N-acetyl-D-glucosamine residues.;The shedding of the old chitin-based cuticlar fragments during the molting cycle. An example of this is found in Drosophila me…	K01183	ko00520;ko01100	Amino sugar and nucleotide sugar metabolism;Metabolic pathways
O0L34_g961	O0L34_g961	JAQAHW010000002.1	8674472	8680586	-	1344	8.17291	4.50769	6.89992	2.07727	2.24517	2.23989	9.57132	18.9682	17.2887	9.18063	4.07646	8.44678	O0L34_g961	Q9VHF0	LP08712p	NP_649886.1	serine racemase, isoform B	PF00291	Pyridoxal-phosphate dependent enzyme	IPR001926;IPR036052;IPR044561	Tryptophan synthase beta chain-like, PALP domain;Tryptophan synthase beta chain-like, PALP domain superfamily;L-threonine ammonia-lyase, ACT domain	KOG1250	Threonine/serine dehydratases	GO:0003941;GO:0016829;GO:0009097;GO:0042802;GO:0016853;GO:0030378;GO:0006565;GO:0006567;GO:0004794	molecular_function;molecular_function;biological_process;molecular_function;molecular_function;molecular_function;biological_process;biological_process;molecular_function	Catalysis of the reaction: L-serine = pyruvate + NH3.;Catalysis of the cleavage of C-C, C-O, C-N and other bonds by other means than by hydrolysis or oxidation, or conversely adding a group to a double bond. They differ from other enzymes in that two substrates are involved in one reaction direction, but only one in the other direction. When acting on the single substrate, a molecule is eliminate…	K01754	ko01110;ko01130;ko00260;ko00290;ko01230;ko01100;ko01200	Biosynthesis of secondary metabolites;Biosynthesis of antibiotics;Glycine, serine and threonine metabolism;Valine, leucine and isoleucine biosynthesis;Biosynthesis of amino acids;Metabolic pathways;Carbon metabolism
O0L34_g18311	O0L34_g18311	JAQAHW010000021.1	9282493	9283725	-	1233	3.69892	3.3182	4.23061	14.921	7.06376	10.432	4.39035	4.46194	2.93689	1.11603	0.160606	1.59885	O0L34_g18311	-	-	-	-	-	-	-	-	-	-	-	-	-	-	-	-
O0L34_g134	O0L34_g134	JAQAHW010000038.1	4699801	4704536	-	1584	5.55578	4.81814	4.79742	7.27609	7.05713	5.9607	5.98979	5.77239	7.77275	3.47493	4.04223	2.44621	O0L34_g134	P83501	SET domain-containing protein SmydA-8, isoform B	NP_001014718.1	SET and MYND domain containing, arthropod-specific, member 8, isoform B	PF00856	SET domain	IPR001214;IPR046341	SET domain;SET domain superfamily	-	-	GO:0008168;GO:0042826;GO:0043229;GO:0010629;GO:0000785;GO:0032259;GO:0008757	molecular_function;molecular_function;cellular_component;biological_process;cellular_component;biological_process;molecular_function	Catalysis of the transfer of a methyl group to an acceptor molecule.;Binding to histone deacetylase.;Organized structure of distinctive morphology and function, occurring within the cell. Includes the nucleus, mitochondria, plastids, vacuoles, vesicles, ribosomes and the cytoskeleton. Excludes the plasma membrane.;Any process that decreases the frequency, rate or extent of gene expression. Gene e…	-	-	-
O0L34_g11271	O0L34_g11271	JAQAHW010000008.1	6126385	6134612	-	1371	0.890217	0.860828	1.59706	3.75943	2.301	3.94242	2.63229	1.63904	1.18857	0.602219	0.770348	0.495834	O0L34_g11271	Q9VPP0	Equilibrative nucleoside transporter 1, isoform A	NP_001259820.1;NP_722628.1;NP_608519.2	equilibrative nucleoside transporter 1, isoform C;equilibrative nucleoside transporter 1, isoform A;equilibrative nucleoside transporter 1, isoform B	PF01733	Nucleoside transporter	IPR002259;IPR036259	Equilibrative nucleoside transporter;MFS transporter superfamily	KOG1479	Nucleoside transporter	GO:0016020;GO:1901642;GO:0005337;GO:0005886;GO:0015858	cellular_component;biological_process;molecular_function;cellular_component;biological_process	A lipid bilayer along with all the proteins and protein complexes embedded in it and attached to it.;The directed movement of nucleoside across a membrane.;Enables the transfer of a nucleoside, a nucleobase linked to either beta-D-ribofuranose (ribonucleoside) or 2-deoxy-beta-D-ribofuranose, (a deoxyribonucleotide) from one side of a membrane to the other.;The membrane surrounding a cell that sep…	K15014	-	-
O0L34_g9968	O0L34_g9968	JAQAHW010000012.1	13927162	13940890	+	1005	2.17317	1.56576	1.53789	0.712298	0.750624	1.15733	2.49047	1.77333	1.86164	1.09538	0.722489	1.35281	O0L34_g9968	Q9VB89	FI01825p	NP_651525.1	uncharacterized protein Dmel_CG6277	PF00151	Lipase	IPR000734;IPR002334;IPR013818;IPR029058;IPR033906	Triacylglycerol lipase family;Vespid venom allergen phospholipase A1;Lipase;Alpha/Beta hydrolase fold;Lipase, N-terminal	ENOG502R63T	-	GO:0005615;GO:0016787;GO:0005575;GO:0006629;GO:0016298;GO:0016042;GO:0004806;GO:0005576	cellular_component;molecular_function;cellular_component;biological_process;molecular_function;biological_process;molecular_function;cellular_component	That part of a multicellular organism outside the cells proper, usually taken to be outside the plasma membranes, and occupied by fluid.;Catalysis of the hydrolysis of various bonds, e.g. C-O, C-N, C-C, phosphoric anhydride bonds, etc.;A location, relative to cellular compartments and structures, occupied by a macromolecular machine. There are three types of cellular components described in the g…	-	-	-
O0L34_g5673	O0L34_g5673	JAQAHW010000006.1	17904968	17907886	-	1659	108.841	100.258	89.9028	101.964	73.7883	95.3074	93.3285	89.0236	96.9142	49.9887	57.6934	32.248	O0L34_g5673	P18167	Esterase P	NP_788501.1	esterase P	PF00135	Carboxylesterase family	IPR002018;IPR019819;IPR019826;IPR029058	Carboxylesterase, type B;Carboxylesterase type B, conserved site;Carboxylesterase type B, active site;Alpha/Beta hydrolase fold	KOG1516	Carboxylesterase and related proteins	GO:0005576;GO:0017171;GO:0106435;GO:0052689	cellular_component;molecular_function;molecular_function;molecular_function	The space external to the outermost structure of a cell. For cells without external protective or external encapsulating structures this refers to space outside of the plasma membrane. This term covers the host cell environment outside an intracellular parasite.;Catalysis of the hydrolysis of a substrate by a catalytic mechanism that involves a catalytic triad consisting of a serine nucleophile t…	K01044	ko00983	Drug metabolism - other enzymes
O0L34_g10323	O0L34_g10323	JAQAHW010000033.1	1089853	1099566	+	1710	13.2605	16.8402	6.43993	43.119	37.418	28.5677	19.5387	31.0401	19.3765	9.81758	12.8544	6.28109	O0L34_g10323	-	-	-	-	-	-	-	-	-	-	-	-	-	-	-	-
O0L34_g12427	O0L34_g12427	JAQAHW010000015.1	3131764	3132207	+	444	18.0845	14.1765	12.7638	10.4799	6.79619	10.6326	30.0214	10.6457	29.0891	5.88859	5.64944	10.2581	O0L34_g12427	Q8SY19	glutathione transferase	NP_524696.2	microsomal glutathione S-transferase-like, isoform A	PF01124	MAPEG family	IPR001129;IPR023352;IPR040162	Membrane-associated, eicosanoid/glutathione metabolism (MAPEG) protein;Membrane associated eicosanoid/glutathione metabolism-like domain superfamily;Microsomal glutathione S-transferase 1-like	ENOG502S0BD	-	GO:0004364;GO:0016020;GO:0016853;GO:0043231;GO:0050220;GO:0016740;GO:0004601;GO:0004602;GO:0098869	molecular_function;cellular_component;molecular_function;cellular_component;molecular_function;molecular_function;molecular_function;molecular_function;biological_process	Catalysis of the reaction: R-X + glutathione = H-X + R-S-glutathione. R may be an aliphatic, aromatic or heterocyclic group; X may be a sulfate, nitrile or halide group.;A lipid bilayer along with all the proteins and protein complexes embedded in it and attached to it.;Catalysis of the geometric or structural changes within one molecule. Isomerase is the systematic name for any enzyme of EC clas…	-	-	-
O0L34_g3098	O0L34_g3098	JAQAHW010000001.1	27808853	27819349	-	2547	127.01	120.63	115.903	111.187	110.126	105.891	150.581	152.418	180.088	76.6645	110.43	87.8094	O0L34_g3098	Q9VFR2	FI18807p1	NP_788675.1	uncharacterized protein Dmel_CG9297, isoform A	PF00350;PF16880	Dynamin family;N-terminal EH-domain containing protein	IPR027417;IPR031692;IPR045063	P-loop containing nucleoside triphosphate hydrolase;EH domain-containing protein, N-terminal;Dynamin, N-terminal	-	-	GO:0062023	cellular_component	An extracellular matrix consisting mainly of proteins (especially collagen) and glycosaminoglycans (mostly as proteoglycans) that provides not only essential physical scaffolding for the cellular constituents but can also initiate crucial biochemical and biomechanical cues required for tissue morphogenesis, differentiation and homeostasis. The components are secreted by cells in the vicinity and …	-	-	-
O0L34_g15867	O0L34_g15867	JAQAHW010000028.1	3884990	3887774	-	1032	1.86733	0.99112	1.37285	2.21972	2.79103	1.32594	1.52287	1.87711	1.52052	1.11117	0.447737	0.790452	O0L34_g15867	Q9VZX6	LD06441p	NP_523893.1	mitochondrial ribosomal protein S35	PF10213	Mitochondrial ribosomal subunit protein	IPR019349;IPR039848	Small ribosomal subunit protein mS35, mitochondrial, conserved domain;Small ribosomal subunit protein mS35, mitochondrial	KOG3933	Mitochondrial ribosomal protein S28	GO:0003735;GO:0005763;GO:0005840;GO:0032543	molecular_function;cellular_component;cellular_component;biological_process	The action of a molecule that contributes to the structural integrity of the ribosome.;The smaller of the two subunits of a mitochondrial ribosome.;An intracellular organelle, about 200 A in diameter, consisting of RNA and protein. It is the site of protein biosynthesis resulting from translation of messenger RNA (mRNA). It consists of two subunits, one large and one small, each containing only p…	K17413	-	-
O0L34_g2042	O0L34_g2042	JAQAHW010000027.1	3249700	3251040	+	1341	241.999	233.751	117.033	295.312	155.57	240.153	320.857	240.377	220.485	56.3016	112.673	134.69	O0L34_g2042	O46108	Lipase 3	NP_477331.1	lipase 3	PF04083	Partial alpha/beta-hydrolase lipase region	IPR006693;IPR025483;IPR029058	Partial AB-hydrolase lipase domain;Lipase, eukaryotic;Alpha/Beta hydrolase fold	KOG2624	Triglyceride lipase-cholesterol esterase	GO:0016788;GO:0016042;GO:0016787;GO:0004806;GO:0006629;GO:0004620;GO:0047372	molecular_function;biological_process;molecular_function;molecular_function;biological_process;molecular_function;molecular_function	Catalysis of the hydrolysis of any ester bond.;The chemical reactions and pathways resulting in the breakdown of lipids, compounds soluble in an organic solvent but not, or sparingly, in an aqueous solvent.;Catalysis of the hydrolysis of various bonds, e.g. C-O, C-N, C-C, phosphoric anhydride bonds, etc.;Catalysis of the reaction: triacylglycerol + H2O = diacylglycerol + a carboxylate.;The chemic…	K01052	ko04979;ko04142;ko00100	Cholesterol metabolism;Lysosome;Steroid biosynthesis
O0L34_g13862	O0L34_g13862	JAQAHW010000005.1	14461907	14465317	-	846	519.888	493.375	567.566	825.607	927.042	997.405	504.327	457.778	507.651	282.1	342.374	243.39	O0L34_g13862	Q9V3Z2	Serine protease 7	NP_649734.2;NP_731175.2;NP_731174.1	serine protease 7, isoform A;serine protease 7, isoform F;serine protease 7, isoform E	PF12032;PF00089	Regulatory CLIP domain of proteinases;Trypsin	IPR001254;IPR001314;IPR009003;IPR018114;IPR022700;IPR033116;IPR038565;IPR043504	Serine proteases, trypsin domain;Peptidase S1A, chymotrypsin family;Peptidase S1, PA clan;Serine proteases, trypsin family, histidine active site;Proteinase, regulatory CLIP domain;Serine proteases, trypsin family, serine active site;Proteinase, regulatory CLIP domain superfamily;Peptidase S1, PA clan, chymotrypsin-like fold	KOG3627	Trypsin	GO:0046872;GO:0005615;GO:0008236;GO:0035008;GO:0005576;GO:0050830;GO:0035006;GO:0006508;GO:0004252	molecular_function;cellular_component;molecular_function;biological_process;cellular_component;biological_process;biological_process;biological_process;molecular_function	Binding to a metal ion.;That part of a multicellular organism outside the cells proper, usually taken to be outside the plasma membranes, and occupied by fluid.;Catalysis of the hydrolysis of peptide bonds in a polypeptide chain by a catalytic mechanism that involves a catalytic triad consisting of a serine nucleophile that is activated by a proton relay involving an acidic residue (e.g. aspartat…	-	-	-
O0L34_g17280	O0L34_g17280	JAQAHW010000013.1	9610258	9615963	+	495	7263.62	7009.8	6704.42	7168.28	6645.16	7122.29	6867.78	6901.35	8021.97	3914.99	5059.64	3871.77	O0L34_g17280	P06742	Myosin light chain alkali	NP_476639.1;NP_476640.1;NP_001287569.1	myosin alkali light chain 1, isoform A;myosin alkali light chain 1, isoform B;myosin alkali light chain 1, isoform D	PF13499	EF-hand domain pair	IPR002048;IPR011992	EF-hand domain;EF-hand domain pair	KOG0030	Myosin essential light chain, EF-Hand protein superfamily	GO:0016459;GO:0005509;GO:0030234;GO:0050790;GO:0032036;GO:0006936;GO:0005859;GO:0005829;GO:0007498	cellular_component;molecular_function;molecular_function;biological_process;molecular_function;biological_process;cellular_component;cellular_component;biological_process	A protein complex, formed of one or more myosin heavy chains plus associated light chains and other proteins, that functions as a molecular motor; uses the energy of ATP hydrolysis to move actin filaments or to move vesicles or other cargo on fixed actin filaments; has magnesium-ATPase activity and binds actin. Myosin classes are distinguished based on sequence features of the motor, or head, dom…	-	-	-
O0L34_g9688	O0L34_g9688	JAQAHW010000012.1	5925351	5942079	-	2004	55.6778	56.8896	52.1557	45.2949	38.8755	46.6024	64.5395	72.963	81.5249	34.1958	50.4292	34.6339	O0L34_g9688	Q9V3S9	Very long-chain-fatty-acid--CoA ligase bubblegum	NP_524698.1;NP_001285923.1	bubblegum, isoform A;bubblegum, isoform C	PF00501	AMP-binding enzyme	IPR000873;IPR042099	AMP-dependent synthetase/ligase domain;ANL, N-terminal domain	KOG1256	Long-chain acyl-CoA synthetases (AMP-forming)	GO:0034976;GO:0006631;GO:0001676;GO:0045938;GO:0042759;GO:0005515;GO:0015645;GO:0004467;GO:0005575;GO:0006633;GO:0016874;GO:0070050;GO:0005737;GO:0005524	biological_process;biological_process;biological_process;biological_process;biological_process;molecular_function;molecular_function;molecular_function;cellular_component;biological_process;molecular_function;biological_process;cellular_component;molecular_function	Any process that results in a change in state or activity of a cell (in terms of movement, secretion, enzyme production, gene expression, etc.) as a result of a stress acting at the endoplasmic reticulum. ER stress usually results from the accumulation of unfolded or misfolded proteins in the ER lumen.;The chemical reactions and pathways involving fatty acids, aliphatic monocarboxylic acids liber…	K15013	ko01212;ko04920;ko00071;ko01100;ko03320;ko00061	Fatty acid metabolism;Adipocytokine signaling pathway;Fatty acid degradation;Metabolic pathways;PPAR signaling pathway;Fatty acid biosynthesis
O0L34_g828	O0L34_g828	JAQAHW010000002.1	6378234	6383935	-	1029	21.4121	19.1156	19.1508	14.2615	10.6635	12.9656	10.578	18.9764	12.9621	7.22136	9.17329	8.32394	O0L34_g828	Q8MZC4	Probable cardiolipin synthase (CMP-forming)	NP_733116.1;NP_651418.1;NP_001262969.1;NP_733117.1	cardiolipin synthase, isoform B;cardiolipin synthase, isoform A;cardiolipin synthase, isoform D;cardiolipin synthase, isoform C	PF01066	CDP-alcohol phosphatidyltransferase	IPR000462;IPR043130	CDP-alcohol phosphatidyltransferase;CDP-alcohol phosphatidyltransferase, transmembrane domain	KOG1617	CDP-alcohol phosphatidyltransferase/Phosphatidylglycerol-phosphate synthase	GO:0007006;GO:0032049;GO:0016740;GO:0008654;GO:0016780;GO:0043337;GO:0016020;GO:0005743;GO:0005739	biological_process;biological_process;molecular_function;biological_process;molecular_function;molecular_function;cellular_component;cellular_component;cellular_component	A process that is carried out at the cellular level which results in the assembly, arrangement of constituent parts, or disassembly of a mitochondrial membrane, either of the lipid bilayer surrounding a mitochondrion.;The chemical reactions and pathways resulting in the formation of cardiolipin, 1,3-bis(3-phosphatidyl)glycerol.;Catalysis of the transfer of a group, e.g. a methyl group, glycosyl g…	K08744	ko01100;ko00564	Metabolic pathways;Glycerophospholipid metabolism
O0L34_g13889	O0L34_g13889	JAQAHW010000005.1	15116282	15128038	+	1395	14.7812	12.8031	14.1263	19.7567	21.7292	16.234	16.6903	12.9978	20.1177	7.95721	10.694	7.2121	O0L34_g13889	-	-	-	-	-	-	-	-	-	-	-	-	-	-	-	-
O0L34_g5894	O0L34_g5894	JAQAHW010000010.1	6139286	6141872	+	402	7410.01	5919.18	6071.47	654.245	905.184	974.537	8058.84	10551.1	13061.6	4318.53	6337.71	3866	O0L34_g5894	P14484	Pupal cuticle protein	NP_476673.1	pupal cuticle protein	PF00379	Insect cuticle protein	IPR000618;IPR031311	Insect cuticle protein;Chitin-binding type R&R consensus	ENOG502T8G8	-	GO:0046529;GO:0042302;GO:0008010;GO:0040003;GO:0008011;GO:0062129	biological_process;molecular_function;molecular_function;biological_process;molecular_function;cellular_component	The joining of the parts of the wing imaginal discs, giving rise to the adult thorax.;The action of a molecule that contributes to the structural integrity of a cuticle.;The action of a molecule that contributes to the structural integrity of the chitin-based cuticle of a larva. An example of this is found in Drosophila melanogaster.;Synthesis and deposition of a chitin-based noncellular, hardene…	-	-	-
O0L34_g4754	O0L34_g4754	JAQAHW010000016.1	1958626	1960026	-	1401	264.969	235.702	254.196	506.262	454.016	421.303	109.02	63.8811	78.4031	53.3665	32.0387	54.781	O0L34_g4754	O46107	Lipase 1	NP_523540.1;NP_001285811.1	lipase 1, isoform A;lipase 1, isoform B	PF04083	Partial alpha/beta-hydrolase lipase region	IPR006693;IPR025483;IPR029058	Partial AB-hydrolase lipase domain;Lipase, eukaryotic;Alpha/Beta hydrolase fold	KOG2624	Triglyceride lipase-cholesterol esterase	GO:0016788;GO:0016042;GO:0016787;GO:0004806;GO:0006629;GO:0005576;GO:0007586	molecular_function;biological_process;molecular_function;molecular_function;biological_process;cellular_component;biological_process	Catalysis of the hydrolysis of any ester bond.;The chemical reactions and pathways resulting in the breakdown of lipids, compounds soluble in an organic solvent but not, or sparingly, in an aqueous solvent.;Catalysis of the hydrolysis of various bonds, e.g. C-O, C-N, C-C, phosphoric anhydride bonds, etc.;Catalysis of the reaction: triacylglycerol + H2O = diacylglycerol + a carboxylate.;The chemic…	-	-	-
O0L34_g16530	O0L34_g16530	JAQAHW010000014.1	13538206	13547429	-	975	128.209	108.538	135.404	216.887	245.48	188.765	167.22	92.2691	159.332	66.4278	77.4508	65.8872	O0L34_g16530	P20432	Glutathione S-transferase D1	NP_524326.1;NP_001034042.1	glutathione S transferase D1, isoform A;glutathione S transferase D1, isoform B	PF00043;PF02798	Glutathione S-transferase, C-terminal domain;Glutathione S-transferase, N-terminal domain	IPR004045;IPR004046;IPR010987;IPR036249;IPR036282;IPR040079	Glutathione S-transferase, N-terminal;Glutathione S-transferase, C-terminal;Glutathione S-transferase, C-terminal-like;Thioredoxin-like superfamily;Glutathione S-transferase, C-terminal domain superfamily;Glutathione transferase family	KOG0867	Glutathione S-transferase	GO:0003824;GO:0004364;GO:0016740;GO:0006749;GO:0009636;GO:0098869;GO:0018833;GO:0004602;GO:0016829;GO:0005737	molecular_function;molecular_function;molecular_function;biological_process;biological_process;biological_process;molecular_function;molecular_function;molecular_function;cellular_component	Catalysis of a biochemical reaction at physiological temperatures. In biologically catalyzed reactions, the reactants are known as substrates, and the catalysts are naturally occurring macromolecular substances known as enzymes. Enzymes possess specific binding sites for substrates, and are usually composed wholly or largely of protein, but RNA that has catalytic activity (ribozyme) is often also…	K00799	ko01100;ko01524;ko00983;ko05204;ko05200;ko00980;ko05225;ko05418;ko00480;ko00982	Metabolic pathways;Platinum drug resistance;Drug metabolism - other enzymes;Chemical carcinogenesis;Pathways in cancer;Metabolism of xenobiotics by cytochrome P450;Hepatocellular carcinoma;Fluid shear stress and atherosclerosis;Glutathione metabolism;Drug metabolism - cytochrome P450
O0L34_g10190	O0L34_g10190	JAQAHW010000035.1	3987502	3989943	+	951	34.1107	28.3776	39.0052	33.1207	31.3693	35.9718	22.4016	15.5626	22.1485	7.04193	12.0774	6.9337	O0L34_g10190	Q9VXC9	RH40504p	NP_728008.1	uncharacterized protein Dmel_CG9676	PF00089	Trypsin	IPR001254;IPR001314;IPR009003;IPR018114;IPR043504	Serine proteases, trypsin domain;Peptidase S1A, chymotrypsin family;Peptidase S1, PA clan;Serine proteases, trypsin family, histidine active site;Peptidase S1, PA clan, chymotrypsin-like fold	KOG3627	Trypsin	GO:0006508;GO:0004252;GO:0017171;GO:0016787	biological_process;molecular_function;molecular_function;molecular_function	The hydrolysis of proteins into smaller polypeptides and/or amino acids by cleavage of their peptide bonds.;Catalysis of the hydrolysis of internal, alpha-peptide bonds in a polypeptide chain by a catalytic mechanism that involves a catalytic triad consisting of a serine nucleophile that is activated by a proton relay involving an acidic residue (e.g. aspartate or glutamate) and a basic residue (…	-	-	-
O0L34_g10189	O0L34_g10189	JAQAHW010000035.1	3984555	3986428	-	897	6.94639	5.17514	7.89735	9.89593	6.728	11.8989	5.2562	3.62815	5.71908	2.04544	2.86997	1.66726	O0L34_g10189	Q9V3Z2	Serine protease 7	NP_649734.2;NP_731175.2;NP_731174.1	serine protease 7, isoform A;serine protease 7, isoform F;serine protease 7, isoform E	PF12032;PF00089	Regulatory CLIP domain of proteinases;Trypsin	IPR001254;IPR001314;IPR009003;IPR018114;IPR022700;IPR033116;IPR038565;IPR043504	Serine proteases, trypsin domain;Peptidase S1A, chymotrypsin family;Peptidase S1, PA clan;Serine proteases, trypsin family, histidine active site;Proteinase, regulatory CLIP domain;Serine proteases, trypsin family, serine active site;Proteinase, regulatory CLIP domain superfamily;Peptidase S1, PA clan, chymotrypsin-like fold	KOG3627	Trypsin	GO:0046872;GO:0005615;GO:0008236;GO:0035008;GO:0005576;GO:0050830;GO:0035006;GO:0006508;GO:0004252	molecular_function;cellular_component;molecular_function;biological_process;cellular_component;biological_process;biological_process;biological_process;molecular_function	Binding to a metal ion.;That part of a multicellular organism outside the cells proper, usually taken to be outside the plasma membranes, and occupied by fluid.;Catalysis of the hydrolysis of peptide bonds in a polypeptide chain by a catalytic mechanism that involves a catalytic triad consisting of a serine nucleophile that is activated by a proton relay involving an acidic residue (e.g. aspartat…	-	-	-
O0L34_g7237	O0L34_g7237	JAQAHW010000003.1	13887271	13889763	+	2493	213.399	165.407	238.869	578.689	517.663	626.304	44.8989	9.20022	42.1479	9.34676	4.71305	6.05347	O0L34_g7237	-	-	-	-	-	-	-	-	-	-	-	-	-	-	-	-
O0L34_g16436	O0L34_g16436	JAQAHW010000014.1	9906255	9915875	-	1680	3.0971	0.796163	5.78827	8.05341	4.65362	4.0318	3.77656	4.19721	1.97585	1.8293	1.06086	0.728345	O0L34_g16436	Q9VCA2	Organic cation transporter protein	NP_001262908.1;NP_524479.1	organic cation transporter, isoform B;organic cation transporter, isoform A	PF00083	Sugar (and other) transporter	IPR005828;IPR020846;IPR036259	Major facilitator, sugar transporter-like;Major facilitator superfamily domain;MFS transporter superfamily	KOG0255	Synaptic vesicle transporter SVOP and related transporters (major facilitator superfamily)	GO:0022857;GO:0006915;GO:0055085;GO:0016020;GO:0006811	molecular_function;biological_process;biological_process;cellular_component;biological_process	Enables the transfer of a substance, usually a specific substance or a group of related substances, from one side of a membrane to the other.;A programmed cell death process which begins when a cell receives an internal (e.g. DNA damage) or external signal (e.g. an extracellular death ligand), and proceeds through a series of biochemical events (signaling pathway phase) which trigger an execution…	K08202	ko05231	Choline metabolism in cancer
O0L34_g9864	O0L34_g9864	JAQAHW010000012.1	11516851	11518124	-	777	556.962	524.227	600.065	705.817	777.237	885.653	444.759	426.627	554.13	234.717	291.987	157.917	O0L34_g9864	P42278	Trypsin theta	NP_523693.1	thetaTrypsin	PF00089	Trypsin	IPR001254;IPR001314;IPR009003;IPR018114;IPR033116;IPR043504	Serine proteases, trypsin domain;Peptidase S1A, chymotrypsin family;Peptidase S1, PA clan;Serine proteases, trypsin family, histidine active site;Serine proteases, trypsin family, serine active site;Peptidase S1, PA clan, chymotrypsin-like fold	KOG3627	Trypsin	GO:0008236;GO:0017171;GO:0005576;GO:0006508;GO:0004252	molecular_function;molecular_function;cellular_component;biological_process;molecular_function	Catalysis of the hydrolysis of peptide bonds in a polypeptide chain by a catalytic mechanism that involves a catalytic triad consisting of a serine nucleophile that is activated by a proton relay involving an acidic residue (e.g. aspartate or glutamate) and a basic residue (usually histidine).;Catalysis of the hydrolysis of a substrate by a catalytic mechanism that involves a catalytic triad cons…	K01312	ko04974;ko05164;ko04080;ko04972	Protein digestion and absorption;Influenza A;Neuroactive ligand-receptor interaction;Pancreatic secretion
O0L34_g17331	O0L34_g17331	JAQAHW010000013.1	11339996	11366028	+	4671	0.742615	0.58955	0.730713	0.291187	0.161502	0.219712	2.30537	1.9575	2.64877	1.29623	1.48383	0.887757	O0L34_g17331	-	-	-	-	-	-	-	-	-	-	-	-	-	-	-	-
O0L34_g1052	O0L34_g1052	JAQAHW010000002.1	10949394	10952385	+	639	407.935	237.024	472.564	213.525	292.671	193.049	476.955	271.386	300.538	216.568	79.2317	144.788	O0L34_g1052	-	-	-	-	-	-	-	-	-	-	-	-	-	-	-	-
O0L34_g11578	O0L34_g11578	JAQAHW010000008.1	15039716	15046988	+	1239	13.4279	13.3355	10.6033	39.8085	45.7198	35.8934	3.00668	2.37652	1.89974	1.36978	1.38518	0.987587	O0L34_g11578	-	-	-	-	-	-	-	-	-	-	-	-	-	-	-	-
O0L34_g4030	O0L34_g4030	JAQAHW010000020.1	9151402	9152346	-	615	13.6828	10.2348	13.8223	19.4388	14.385	20.9149	10.695	13.8595	14.3277	6.33962	9.23056	6.96369	O0L34_g4030	Q59DX8	N-alpha-acetyltransferase 80	NP_001014612.1;NP_649942.1	N(alpha)-acetyltransferase 80, isoform B;N(alpha)-acetyltransferase 80, isoform A	PF00583	Acetyltransferase (GNAT) family	IPR000182;IPR016181;IPR039840	GNAT domain;Acyl-CoA N-acyltransferase;N-alpha-acetyltransferase 80	KOG3397	Acetyltransferases	GO:0004596;GO:0018002;GO:0008080;GO:1905502;GO:0017190;GO:0016746;GO:0005737	molecular_function;biological_process;molecular_function;molecular_function;biological_process;molecular_function;cellular_component	Catalysis of the reaction: acetyl-CoA + peptide = CoA + N-alpha-acetylpeptide. This reaction is the acetylation of the N-terminal amino acid residue of a peptide or protein.;The acetylation of the N-terminal glutamic acid of proteins to form the derivate acetyl-glutamic acid.;Catalysis of the transfer of an acetyl group to a nitrogen atom on the acceptor molecule.;Binding to acetyl-CoA, an acyl-C…	-	-	-
O0L34_g584	O0L34_g584	JAQAHW010000017.1	12737567	12759352	-	987	3.90494	3.58722	2.41416	3.33632	3.12673	4.64441	2.0641	4.39642	4.40266	1.76598	1.80572	1.72186	O0L34_g584	P02843	Vitellogenin-1	NP_511103.1;NP_001285071.1	yolk protein 1, isoform A;yolk protein 1, isoform B	PF00151	Lipase	IPR000734;IPR013818;IPR029058	Triacylglycerol lipase family;Lipase;Alpha/Beta hydrolase fold	ENOG502SRF1	-	GO:0016042;GO:0005615;GO:0017171;GO:0005576;GO:0007548;GO:0031982;GO:0016298	biological_process;cellular_component;molecular_function;cellular_component;biological_process;cellular_component;molecular_function	The chemical reactions and pathways resulting in the breakdown of lipids, compounds soluble in an organic solvent but not, or sparingly, in an aqueous solvent.;That part of a multicellular organism outside the cells proper, usually taken to be outside the plasma membranes, and occupied by fluid.;Catalysis of the hydrolysis of a substrate by a catalytic mechanism that involves a catalytic triad co…	-	-	-
O0L34_g666	O0L34_g666	JAQAHW010000002.1	1373323	1384419	-	945	0.611773	0.249777	0.272589	1.51505	2.10456	0.289602	11.7031	10.3316	0.319329	0.145616	0	0	O0L34_g666	-	-	-	-	-	-	-	-	-	-	-	-	-	-	-	-
O0L34_g9248	O0L34_g9248	JAQAHW010000018.1	4661023	4661739	-	717	5.465	5.81593	6.91596	8.28679	4.39981	8.11097	4.14028	3.13406	2.77776	2.04715	1.65714	1.13772	O0L34_g9248	-	-	-	-	-	-	-	-	-	-	-	-	-	-	-	-
O0L34_g10946	O0L34_g10946	JAQAHW010000029.1	2150655	2151062	-	408	1657.23	1479.29	1605.09	1187.13	1788.79	1136.28	2186.63	2256.81	2184.55	958.078	1478.09	856.401	O0L34_g10946	-	-	-	-	-	-	-	-	-	-	-	-	-	-	-	-
O0L34_g6378	O0L34_g6378	JAQAHW010000044.1	3572121	3606053	+	4113	0.640332	0.631274	0.328807	0.591763	0.366825	0.266155	0.834973	0.320272	0.880425	0.223044	0.256783	0.14875	O0L34_g6378	Q960R0	Glycerol-3-phosphate acyltransferase 4, isoform B	NP_726415.1	Glycerol-3-phosphate acyltransferase 4, isoform B	PF01553	Acyltransferase	IPR002123;IPR045252	Phospholipid/glycerol acyltransferase;Lysophosphatidylcholine acyltransferase LPCAT1-like	-	-	GO:0016746;GO:0016020;GO:0006629;GO:0012505;GO:0016747;GO:0008374;GO:0004366;GO:0102420	molecular_function;cellular_component;biological_process;cellular_component;molecular_function;molecular_function;molecular_function;molecular_function	Catalysis of the transfer of an acyl group from one compound (donor) to another (acceptor).;A lipid bilayer along with all the proteins and protein complexes embedded in it and attached to it.;The chemical reactions and pathways involving lipids, compounds soluble in an organic solvent but not, or sparingly, in an aqueous solvent. Includes fatty acids; neutral fats, other fatty-acid esters, and s…	-	-	-
O0L34_g4235	O0L34_g4235	JAQAHW010000004.1	5292981	5301774	+	1305	131.77	108.885	147.452	55.5134	92.9636	62.2319	288.54	221.298	127.505	125.973	80.5768	105.484	O0L34_g4235	Q9VB68	Serine protease grass	NP_651543.1;NP_733197.1	Gram-positive specific serine protease, isoform B;Gram-positive specific serine protease, isoform A	PF12032;PF00089	Regulatory CLIP domain of proteinases;Trypsin	IPR001254;IPR001314;IPR009003;IPR018114;IPR022700;IPR033116;IPR038565;IPR043504	Serine proteases, trypsin domain;Peptidase S1A, chymotrypsin family;Peptidase S1, PA clan;Serine proteases, trypsin family, histidine active site;Proteinase, regulatory CLIP domain;Serine proteases, trypsin family, serine active site;Proteinase, regulatory CLIP domain superfamily;Peptidase S1, PA clan, chymotrypsin-like fold	KOG3627	Trypsin	GO:0046872;GO:0008236;GO:0045087;GO:0050832;GO:0017171;GO:0005509;GO:0002804;GO:0006963;GO:0005576;GO:0050830;GO:0006508;GO:0004252;GO:0160032	molecular_function;molecular_function;biological_process;biological_process;molecular_function;molecular_function;biological_process;biological_process;cellular_component;biological_process;biological_process;molecular_function;biological_process	Binding to a metal ion.;Catalysis of the hydrolysis of peptide bonds in a polypeptide chain by a catalytic mechanism that involves a catalytic triad consisting of a serine nucleophile that is activated by a proton relay involving an acidic residue (e.g. aspartate or glutamate) and a basic residue (usually histidine).;Innate immune responses are defense responses mediated by germline encoded compo…	K20673	ko04624	Toll and Imd signaling pathway
O0L34_g18702	O0L34_g18702	JAQAHW010000064.1	788969	792323	-	1323	294.04	312.399	226.347	130.619	118.602	134.768	222.623	286.52	323.389	161.807	185.355	120.286	O0L34_g18702	-	-	-	-	-	-	-	-	-	-	-	-	-	-	-	-
O0L34_g11929	O0L34_g11929	JAQAHW010000053.1	527543	539470	+	987	1.1064	1.59432	1.2397	1.66816	1.45914	2.14891	1.12051	1.57015	1.5287	0.836517	0.735665	0.964239	O0L34_g11929	-	-	-	-	-	-	-	-	-	-	-	-	-	-	-	-
O0L34_g15138	O0L34_g15138	JAQAHW010000026.1	4873292	4888864	-	954	28.4821	27.1338	23.8291	21.4608	20.3439	17.5708	47.591	35.8194	56.3675	19.2323	30.3061	23.6572	O0L34_g15138	Q9VA73	Calcium-binding mitochondrial carrier protein Aralar1	NP_733366.2;NP_733364.1;NP_733365.1;NP_651795.2	aralar1, isoform B;aralar1, isoform C;aralar1, isoform D;aralar1, isoform A	PF13202;PF13833;PF00153	EF hand;EF-hand domain pair;Mitochondrial carrier protein	IPR002048;IPR002067;IPR011992;IPR018108;IPR023395	EF-hand domain;Mitochondrial carrier protein;EF-hand domain pair;Mitochondrial substrate/solute carrier;Mitochondrial carrier domain superfamily	KOG0751	Mitochondrial aspartate/glutamate carrier protein Aralar/Citrin (contains EF-hand Ca2+-binding domains)	GO:0046872;GO:0006094;GO:0015183;GO:0042060;GO:0042802;GO:0070778;GO:0005509;GO:0015812;GO:1902600;GO:0015813;GO:0005313;GO:0055085;GO:0015810;GO:0043490;GO:0005739;GO:0005743;GO:0015495;GO:0000515	molecular_function;biological_process;molecular_function;biological_process;molecular_function;biological_process;molecular_function;biological_process;biological_process;biological_process;molecular_function;biological_process;biological_process;biological_process;cellular_component;cellular_component;molecular_function;molecular_function	Binding to a metal ion.;The formation of glucose from noncarbohydrate precursors, such as pyruvate, amino acids and glycerol.;Enables the transfer of L-aspartate from one side of a membrane to the other. L-aspartate is the anion derived from aspartic acid.;The series of events that restore integrity to a damaged tissue, following an injury.;Binding to an identical protein or proteins.;The directe…	K15105	-	-
O0L34_g10460	O0L34_g10460	JAQAHW010000030.1	285632	305595	+	813	264.056	366.204	411.823	345.426	267.992	205.255	706.437	672.507	427	266.526	304.795	136.71	O0L34_g10460	-	-	-	-	-	-	-	-	-	-	-	-	-	-	-	-
O0L34_g7184	O0L34_g7184	JAQAHW010000003.1	12152154	12154203	-	534	75.1828	68.5132	47.6362	19.9743	38.2711	43.1779	38.914	70.5218	68.2646	27.7447	33.7463	16.9311	O0L34_g7184	-	-	-	-	-	-	-	-	-	-	-	-	-	-	-	-
O0L34_g12051	O0L34_g12051	JAQAHW010000024.1	288020	311666	-	2946	0.697746	0.721097	0.699517	1.67666	1.51313	1.64892	0.8496	0.97319	0.901404	0.435958	0.627379	0.3692	O0L34_g12051	P05990	CAD protein	NP_523377.1;NP_996488.2;NP_001285343.1	rudimentary, isoform A;rudimentary, isoform E;rudimentary, isoform D	PF01979;PF02786;PF02787;PF00988;PF00117;PF02142;PF00185;PF02729	Amidohydrolase family;Carbamoyl-phosphate synthase L chain, ATP binding domain;Carbamoyl-phosphate synthetase large chain, oligomerisation domain;Carbamoyl-phosphate synthase small chain, CPSase domain;Glutamine amidotransferase class-I;MGS-like domain;Aspartate/ornithine carbamoyltransferase, Asp/Orn binding domain;Aspartate/ornithine carbamoyltransferase, carbamoyl-P binding domain	IPR002082;IPR002195;IPR002474;IPR005479;IPR005480;IPR005483;IPR006130;IPR006131;IPR006132;IPR006274;IPR006275;IPR006680;IPR011059;IPR011607;IPR011761;IPR013815;IPR016185;IPR017926;IPR029062;IPR032466;IPR035686;IPR036480;IPR036897;IPR036901;IPR036914	Aspartate carbamoyltransferase;Dihydroorotase, conserved site;Carbamoyl-phosphate synthase small subunit, N-terminal domain;Carbamoyl-phosphate synthetase large subunit-like, ATP-binding domain;Carbamoyl-phosphate synthetase, large subunit oligomerisation domain;Carbamoyl-phosphate synthase large subunit, CPSase domain;Aspartate/ornithine carbamoyltransferase;Aspartate/ornithine carbamoyltransfer…	KOG0370	Multifunctional pyrimidine synthesis protein CAD (includes carbamoyl-phophate synthetase, aspartate transcarbamylase, and glutamine amidotransferase)	GO:0004070;GO:0004151;GO:0006541;GO:0016812;GO:0044281;GO:0016740;GO:0016787;GO:0004088;GO:0006221;GO:0005737;GO:0006207;GO:0070406;GO:0005829;GO:0046872;GO:0004087;GO:0016597;GO:0006228;GO:0019240;GO:0004359;GO:0044205;GO:0016874;GO:0005524;GO:0072528;GO:0008233	molecular_function;molecular_function;biological_process;molecular_function;biological_process;molecular_function;molecular_function;molecular_function;biological_process;cellular_component;biological_process;molecular_function;cellular_component;molecular_function;molecular_function;molecular_function;biological_process;biological_process;molecular_function;biological_process;molecular_function;…	Catalysis of the reaction: L-aspartate + carbamoyl phosphate = N-carbamoyl-L-aspartate + H+ + phosphate.;Catalysis of the reaction: (S)-dihydroorotate + H2O = N-carbamoyl-L-aspartate + H+.;The chemical reactions and pathways involving glutamine, 2-amino-4-carbamoylbutanoic acid.;Catalysis of the hydrolysis of any non-peptide carbon-nitrogen bond in a cyclic amide.;The chemical reactions and pathw…	K11540	ko00250;ko00240;ko01100	Alanine, aspartate and glutamate metabolism;Pyrimidine metabolism;Metabolic pathways
O0L34_g15357	O0L34_g15357	JAQAHW010000009.1	4256390	4268571	-	642	9.30524	10.6622	13.3413	8.92036	8.97304	11.7228	7.07194	12.7938	9.21278	5.14419	6.37472	5.71785	O0L34_g15357	-	-	-	-	-	-	-	-	-	-	-	-	-	-	-	-
O0L34_g16004	O0L34_g16004	JAQAHW010000028.1	5691979	5701365	-	813	305.379	309.783	240.725	264.947	209.282	223.265	403.157	353.6	303.399	168.469	243.495	161.878	O0L34_g16004	-	-	-	-	-	-	-	-	-	-	-	-	-	-	-	-
O0L34_g9736	O0L34_g9736	JAQAHW010000012.1	7661240	7668553	-	1497	4.11936	5.04559	2.66717	1.38677	2.38219	1.1883	4.62705	4.39973	3.78971	1.34819	2.64566	2.45214	O0L34_g9736	Q9VA27	Cytochrome P450 4c3	NP_524598.1	cytochrome P450 4c3	PF00067	Cytochrome P450	IPR001128;IPR002401;IPR017972;IPR036396	Cytochrome P450;Cytochrome P450, E-class, group I;Cytochrome P450, conserved site;Cytochrome P450 superfamily	KOG0157	Cytochrome P450 CYP4/CYP19/CYP26 subfamilies	GO:0046872;GO:0005789;GO:0005783;GO:0016705;GO:0020037;GO:0005506;GO:0016020;GO:0004497	molecular_function;cellular_component;cellular_component;molecular_function;molecular_function;molecular_function;cellular_component;molecular_function	Binding to a metal ion.;The lipid bilayer surrounding the endoplasmic reticulum.;The irregular network of unit membranes, visible only by electron microscopy, that occurs in the cytoplasm of many eukaryotic cells. The membranes form a complex meshwork of tubular channels, which are often expanded into slitlike cavities called cisternae. The ER takes two forms, rough (or granular), with ribosomes …	K15001	-	-
O0L34_g8084	O0L34_g8084	JAQAHW010000022.1	76496	85844	+	552	25.8341	16.6767	30.9163	78.7186	51.1863	58.1309	30.3691	17.8276	24.8191	16.6192	14.2302	13.5465	O0L34_g8084	Q24192	Ras-like GTP-binding protein RhoL	NP_524292.1	Rho-like, isoform A	PF00071	Ras family	IPR001806;IPR003578;IPR005225;IPR027417	Small GTPase;Small GTPase Rho;Small GTP-binding protein domain;P-loop containing nucleoside triphosphate hydrolase	KOG0393	Ras-related small GTPase, Rho type	GO:0005886;GO:0007163;GO:0022412;GO:0005575;GO:0035099;GO:0005525;GO:0007015;GO:0035006;GO:0003924;GO:0007298;GO:0001667;GO:0006897;GO:0060429;GO:0035011;GO:0032488;GO:0007516;GO:0019901;GO:0007264;GO:0022409;GO:0003006;GO:0007498	cellular_component;biological_process;biological_process;cellular_component;biological_process;molecular_function;biological_process;biological_process;molecular_function;biological_process;biological_process;biological_process;biological_process;biological_process;biological_process;biological_process;molecular_function;biological_process;biological_process;biological_process;biological_process	The membrane surrounding a cell that separates the cell from its external environment. It consists of a phospholipid bilayer and associated proteins.;Any cellular process that results in the specification, formation or maintenance of anisotropic intracellular organization or cell growth patterns.;A process, occurring at the cellular level, that is involved in the reproductive function of a multic…	K04392	ko04933;ko04972;ko04650;ko05211;ko04722;ko04360;ko05170;ko05416;ko04810;ko05231;ko04664;ko05205;ko04015;ko04151;ko04145;ko04071;ko05212;ko05014;ko05120;ko04380;ko04024;ko05169;ko05200;ko04010;ko04062;ko04014;ko04370;ko04510;ko05132;ko05418;ko04620;ko04530;ko04662;ko05100;ko05203;ko04666;ko04013;ko04520;ko04932;ko05131;ko04310;ko04670;ko05135;ko05210;ko05163;ko04361;ko05167	AGE-RAGE signaling pathway in diabetic complications;Pancreatic secretion;Natural killer cell mediated cytotoxicity;Renal cell carcinoma;Neurotrophin signaling pathway;Axon guidance;Human immunodeficiency virus 1 infection;Viral myocarditis;Regulation of actin cytoskeleton;Choline metabolism in cancer;Fc epsilon RI signaling pathway;Proteoglycans in cancer;Rap1 signaling pathway;PI3K-Akt signalin…
O0L34_g6610	O0L34_g6610	JAQAHW010000041.1	1942735	1964687	+	1653	1.39897	0.99956	1.7142	1.86219	1.82547	1.53145	2.81706	1.45317	1.97161	1.2487	0.958392	1.02811	O0L34_g6610	E2QCF1	ATP-citrate synthase	NP_725514.2	ATP citrate lyase, isoform F	PF16114;PF00285;PF02629;PF00549	ATP citrate lyase citrate-binding;Citrate synthase, C-terminal domain;CoA binding domain;CoA-ligase	IPR002020;IPR003781;IPR005811;IPR014608;IPR016102;IPR016142;IPR016143;IPR017440;IPR017866;IPR032263;IPR033847;IPR036291;IPR036969	Citrate synthase;CoA-binding;ATP-citrate synthase/succinyl-CoA ligase, C-terminal domain;ATP-citrate synthase;Succinyl-CoA synthetase-like;Citrate synthase-like, large alpha subdomain;Citrate synthase-like, small alpha subdomain;ATP-citrate lyase/succinyl-CoA ligase, active site;Succinyl-CoA synthetase, beta subunit, conserved site;ATP-citrate synthase, citrate-binding domain;ATP-citrate lyase/su…	-	-	GO:0016746;GO:0016829;GO:0003878;GO:0006085;GO:0005829;GO:0005524;GO:0006101;GO:0006629;GO:0005737;GO:0046872;GO:0006633	molecular_function;molecular_function;molecular_function;biological_process;cellular_component;molecular_function;biological_process;biological_process;cellular_component;molecular_function;biological_process	Catalysis of the transfer of an acyl group from one compound (donor) to another (acceptor).;Catalysis of the cleavage of C-C, C-O, C-N and other bonds by other means than by hydrolysis or oxidation, or conversely adding a group to a double bond. They differ from other enzymes in that two substrates are involved in one reaction direction, but only one in the other direction. When acting on the sin…	-	-	-
O0L34_g12676	O0L34_g12676	JAQAHW010000015.1	8948040	8949305	+	1266	0.558134	0.621482	0.813893	0.961264	0.812556	0.432344	1.47128	1.10171	1.66853	0.50724	0.72996	0.214783	O0L34_g12676	Q9VKT8	Lipase	NP_609419.1	uncharacterized protein Dmel_CG18301	PF00561	alpha/beta hydrolase fold	IPR000073;IPR025483;IPR029058	Alpha/beta hydrolase fold-1;Lipase, eukaryotic;Alpha/Beta hydrolase fold	KOG2624	Triglyceride lipase-cholesterol esterase	GO:0017171;GO:0016787;GO:0016788;GO:0006629;GO:0016042;GO:0004806;GO:0005811	molecular_function;molecular_function;molecular_function;biological_process;biological_process;molecular_function;cellular_component	Catalysis of the hydrolysis of a substrate by a catalytic mechanism that involves a catalytic triad consisting of a serine nucleophile that is activated by a proton relay involving an acidic residue (e.g. aspartate or glutamate) and a basic residue (usually histidine).;Catalysis of the hydrolysis of various bonds, e.g. C-O, C-N, C-C, phosphoric anhydride bonds, etc.;Catalysis of the hydrolysis of…	K01052	ko04979;ko04142;ko00100	Cholesterol metabolism;Lysosome;Steroid biosynthesis
O0L34_g13544	O0L34_g13544	JAQAHW010000005.1	2970087	2980014	+	1584	3.56868	1.44047	3.61839	0.858669	0.779315	0.993449	3.34399	6.0659	5.21994	1.85329	2.79206	1.15873	O0L34_g13544	Q8MS59	Fatty acyl-CoA reductase wat	NP_651652.2	waterproof	PF07993;PF03015	Male sterility protein;Male sterility protein	IPR013120;IPR026055;IPR033640;IPR036291	Fatty acyl-coenzyme A reductase, NAD-binding domain;Fatty acyl-CoA reductase;Fatty acyl-CoA reductase, C-terminal;NAD(P)-binding domain superfamily	KOG1221	Acyl-CoA reductase	GO:0035336;GO:0016491;GO:0005886;GO:0045177;GO:0035002;GO:0005777;GO:0006629;GO:0035149;GO:0102965;GO:1901568;GO:0080019;GO:0005737;GO:0016324	biological_process;molecular_function;cellular_component;cellular_component;biological_process;cellular_component;biological_process;biological_process;molecular_function;biological_process;molecular_function;cellular_component;cellular_component	The chemical reactions and pathways involving long-chain fatty-acyl-CoAs, any derivative of coenzyme A in which the sulfhydryl group is in a thioester linkage with a long-chain fatty-acyl group. A long-chain fatty acid has an aliphatic tail containing 13 to 22 carbons.;Catalysis of an oxidation-reduction (redox) reaction, a reversible chemical reaction in which the oxidation state of an atom or a…	K13356	ko04212;ko00073;ko04146	Longevity regulating pathway - worm;Cutin, suberine and wax biosynthesis;Peroxisome
O0L34_g4647	O0L34_g4647	JAQAHW010000004.1	20693021	20710946	+	2877	37.4655	37.3845	35.9266	40.9062	31.489	42.6159	58.0861	46.1905	52.5704	28.2038	37.2377	24.9752	O0L34_g4647	Q8IN25	Aminopeptidase	NP_732654.1	uncharacterized protein Dmel_CG31198	PF11838;PF01433;PF17900	ERAP1-like C-terminal domain;Peptidase family M1 domain;Peptidase M1 N-terminal domain	IPR001930;IPR014782;IPR024571;IPR027268;IPR034016;IPR042097;IPR045357	Peptidase M1, alanine aminopeptidase/leukotriene A4 hydrolase;Peptidase M1, membrane alanine aminopeptidase;ERAP1-like C-terminal domain;Peptidase M4/M1, CTD superfamily;Aminopeptidase N-type;Aminopeptidase N-like , N-terminal domain superfamliy;Aminopeptidase N-like , N-terminal domain	KOG1046	Puromycin-sensitive aminopeptidase and related aminopeptidases	GO:0043171;GO:0005615;GO:0070006;GO:0042277;GO:0016020;GO:0098552;GO:0005737;GO:0004177;GO:0046872;GO:0006508;GO:0008237;GO:0005886;GO:0008270	biological_process;cellular_component;molecular_function;molecular_function;cellular_component;cellular_component;cellular_component;molecular_function;molecular_function;biological_process;molecular_function;cellular_component;molecular_function	The chemical reactions and pathways resulting in the breakdown of peptides, compounds of 2 or more (but usually less than 100) amino acids where the alpha carboxyl group of one is bound to the alpha amino group of another.;That part of a multicellular organism outside the cells proper, usually taken to be outside the plasma membranes, and occupied by fluid.;Catalysis of the hydrolysis of a single…	-	-	-
O0L34_g5671	O0L34_g5671	JAQAHW010000006.1	17871403	17876120	-	1611	66.828	69.791	51.1277	38.8368	34.822	37.9678	88.5217	86.3852	106.245	49.7697	63.9605	36.1204	O0L34_g5671	P07140	Acetylcholinesterase	NP_001163600.1;NP_476953.1	acetylcholine esterase, isoform B;acetylcholine esterase, isoform A	PF00135	Carboxylesterase family	IPR000997;IPR001445;IPR002018;IPR019819;IPR019826;IPR029058	Cholinesterase;Acetylcholinesterase, insect;Carboxylesterase, type B;Carboxylesterase type B, conserved site;Carboxylesterase type B, active site;Alpha/Beta hydrolase fold	KOG4389	Acetylcholinesterase/Butyrylcholinesterase	GO:0019695;GO:0006581;GO:0005886;GO:0005615;GO:0052689;GO:0003990;GO:0004104;GO:0017171;GO:0043083;GO:0042803;GO:0001507;GO:0043199;GO:0042426;GO:0098552;GO:0045202;GO:0008233;GO:0005737;GO:0007268	biological_process;biological_process;cellular_component;cellular_component;molecular_function;molecular_function;molecular_function;molecular_function;cellular_component;molecular_function;biological_process;molecular_function;biological_process;cellular_component;cellular_component;molecular_function;cellular_component;biological_process	The chemical reactions and pathways involving choline (2-hydroxyethyltrimethylammonium), an amino alcohol that occurs widely in living organisms as a constituent of certain types of phospholipids and in the neurotransmitter acetylcholine.;The chemical reactions and pathways resulting in the breakdown of acetylcholine, the acetic acid ester of the organic base choline.;The membrane surrounding a c…	K01049	ko00564;ko04725	Glycerophospholipid metabolism;Cholinergic synapse
O0L34_g16323	O0L34_g16323	JAQAHW010000014.1	6735102	6746701	-	399	4.18582	1.77473	3.22803	1.97355	2.06255	1.88622	3.06355	5.24348	3.17648	1.83936	1.98524	1.02224	O0L34_g16323	P27779	Pupal cuticle protein Edg-78E	NP_524198.1;NP_001287140.1	Ecdysone-dependent gene 78E, isoform A;Ecdysone-dependent gene 78E, isoform B	PF00379	Insect cuticle protein	IPR000618;IPR031311	Insect cuticle protein;Chitin-binding type R&R consensus	ENOG502T7Y8	-	GO:0042302;GO:0008010;GO:0040003;GO:0008011;GO:0062129	molecular_function;molecular_function;biological_process;molecular_function;cellular_component	The action of a molecule that contributes to the structural integrity of a cuticle.;The action of a molecule that contributes to the structural integrity of the chitin-based cuticle of a larva. An example of this is found in Drosophila melanogaster.;Synthesis and deposition of a chitin-based noncellular, hardened, or membranous secretion from an epithelial sheet. An example of this process is fou…	-	-	-
O0L34_g9793	O0L34_g9793	JAQAHW010000012.1	8561286	8561708	+	423	43.1279	50.4071	33.6459	19.1234	24.1569	25.2323	87.3801	67.595	91.0291	24.9406	49.78	45.6407	O0L34_g9793	-	-	-	-	-	-	-	-	-	-	-	-	-	-	-	-
O0L34_g17699	O0L34_g17699	JAQAHW010000050.1	404063	413407	+	1335	14.7719	12.4944	13.9894	29.4923	27.4319	29.6736	13.6472	13.1757	6.37437	2.64563	5.14229	5.29573	O0L34_g17699	Q9VPH3	Uncharacterized protein, isoform B	NP_649213.2	uncharacterized protein Dmel_CG5665, isoform B	PF00151	Lipase	IPR000734;IPR013818;IPR029058	Triacylglycerol lipase family;Lipase;Alpha/Beta hydrolase fold	-	-	GO:0005615;GO:0016787;GO:0005575;GO:0016298;GO:0016042;GO:0106435;GO:0005576	cellular_component;molecular_function;cellular_component;molecular_function;biological_process;molecular_function;cellular_component	That part of a multicellular organism outside the cells proper, usually taken to be outside the plasma membranes, and occupied by fluid.;Catalysis of the hydrolysis of various bonds, e.g. C-O, C-N, C-C, phosphoric anhydride bonds, etc.;A location, relative to cellular compartments and structures, occupied by a macromolecular machine. There are three types of cellular components described in the g…	-	-	-
O0L34_g12579	O0L34_g12579	JAQAHW010000015.1	6429931	6441296	-	987	167.847	144.445	165.924	65.0583	79.1411	82.8369	155.692	151.912	189.681	86.3472	120.983	84.0266	O0L34_g12579	A8JQU3	Gasp, isoform B	NP_001097694.1	gasp, isoform B	PF01607	Chitin binding Peritrophin-A domain	IPR002557;IPR036508	Chitin binding domain;Chitin binding domain superfamily	-	-	GO:0008061;GO:0040003;GO:0062129;GO:0035151;GO:0005576	molecular_function;biological_process;cellular_component;biological_process;cellular_component	Binding to chitin, a linear polysaccharide consisting of beta-(1->4)-linked N-acetyl-D-glucosamine residues.;Synthesis and deposition of a chitin-based noncellular, hardened, or membranous secretion from an epithelial sheet. An example of this process is found in Drosophila melanogaster.;Any constituent part of a chitin-based noncellular, hardened, or membranous extracellular matrix secreted from…	-	-	-
O0L34_g6903	O0L34_g6903	JAQAHW010000003.1	4931020	4950562	-	1725	1.00544	0.95784	0.821324	1.78446	1.9083	0.674269	0.337435	0.71872	0.629772	0.265907	0.191331	0.275856	O0L34_g6903	-	-	-	-	-	-	-	-	-	-	-	-	-	-	-	-
O0L34_g10949	O0L34_g10949	JAQAHW010000029.1	2159229	2159573	-	345	71.1253	68.8732	65.1459	70.7559	83.6871	64.6505	70.6926	82.8773	96.9149	39.6202	61.6086	42.3636	O0L34_g10949	-	-	-	-	-	-	-	-	-	-	-	-	-	-	-	-
O0L34_g9859	O0L34_g9859	JAQAHW010000012.1	11484805	11486431	-	798	848.111	819.038	968.491	1055.22	1322.44	1492.17	622.412	625.527	769.767	395.232	473.397	300.964	O0L34_g9859	P05049	Serine protease snake	NP_001097766.1;NP_524338.2	snake, isoform B;snake, isoform A	PF00089	Trypsin	IPR001254;IPR001314;IPR009003;IPR018114;IPR022700;IPR033116;IPR043504	Serine proteases, trypsin domain;Peptidase S1A, chymotrypsin family;Peptidase S1, PA clan;Serine proteases, trypsin family, histidine active site;Proteinase, regulatory CLIP domain;Serine proteases, trypsin family, serine active site;Peptidase S1, PA clan, chymotrypsin-like fold	KOG3627	Trypsin	GO:0008236;GO:0005576;GO:0009950;GO:0006508;GO:0004252;GO:0160032;GO:0031638	molecular_function;cellular_component;biological_process;biological_process;molecular_function;biological_process;biological_process	Catalysis of the hydrolysis of peptide bonds in a polypeptide chain by a catalytic mechanism that involves a catalytic triad consisting of a serine nucleophile that is activated by a proton relay involving an acidic residue (e.g. aspartate or glutamate) and a basic residue (usually histidine).;The space external to the outermost structure of a cell. For cells without external protective or extern…	-	-	-
O0L34_g1854	O0L34_g1854	JAQAHW010000019.1	8621231	8621791	+	312	4.52948	2.52178	5.77942	5.73605	5.71497	2.1929	9.70125	9.18916	15.862	6.61572	5.9239	3.4861	O0L34_g1854	-	-	-	-	-	-	-	-	-	-	-	-	-	-	-	-
O0L34_g7195	O0L34_g7195	JAQAHW010000003.1	12389065	12423767	-	1410	9.38486	4.35249	13.9303	8.02168	8.80349	9.80179	30.4248	15.3325	22.3863	14.086	12.2187	10.2209	O0L34_g7195	Q8MYW9	O-acyltransferase	NP_731269.2	uncharacterized protein Dmel_CG8112, isoform B	PF03062	MBOAT, membrane-bound O-acyltransferase family	IPR004299;IPR014371;IPR030687	Membrane bound O-acyl transferase, MBOAT;Sterol O-acyltransferase, ACAT/DAG/ARE types;Sterol O-acyltransferase, metazoa	KOG0380	Sterol O-acyltransferase/Diacylglycerol O-acyltransferase	GO:0042632;GO:0016746;GO:0034736;GO:0016020;GO:0005783;GO:0008203;GO:0008374;GO:0004772;GO:0005789	biological_process;molecular_function;molecular_function;cellular_component;cellular_component;biological_process;molecular_function;molecular_function;cellular_component	Any process involved in the maintenance of an internal steady state of cholesterol within an organism or cell.;Catalysis of the transfer of an acyl group from one compound (donor) to another (acceptor).;Catalysis of the reaction: acyl-CoA + cholesterol = a cholesterol ester + CoA.;A lipid bilayer along with all the proteins and protein complexes embedded in it and attached to it.;The irregular ne…	-	-	-
O0L34_g9737	O0L34_g9737	JAQAHW010000012.1	7669580	7677592	-	1500	11.4769	13.2182	5.3666	2.14758	4.6177	3.14725	5.23868	14.8258	11.105	4.03647	4.66465	5.80086	O0L34_g9737	Q9VA27	Cytochrome P450 4c3	NP_524598.1	cytochrome P450 4c3	PF00067	Cytochrome P450	IPR001128;IPR002401;IPR017972;IPR036396	Cytochrome P450;Cytochrome P450, E-class, group I;Cytochrome P450, conserved site;Cytochrome P450 superfamily	KOG0157	Cytochrome P450 CYP4/CYP19/CYP26 subfamilies	GO:0046872;GO:0005789;GO:0005783;GO:0016705;GO:0020037;GO:0005506;GO:0016020;GO:0004497	molecular_function;cellular_component;cellular_component;molecular_function;molecular_function;molecular_function;cellular_component;molecular_function	Binding to a metal ion.;The lipid bilayer surrounding the endoplasmic reticulum.;The irregular network of unit membranes, visible only by electron microscopy, that occurs in the cytoplasm of many eukaryotic cells. The membranes form a complex meshwork of tubular channels, which are often expanded into slitlike cavities called cisternae. The ER takes two forms, rough (or granular), with ribosomes …	K15001	-	-
O0L34_g16327	O0L34_g16327	JAQAHW010000014.1	6812760	6814655	-	528	5458.01	5248.89	4024.83	1721.04	2299.37	2921.39	6732.56	7518.14	8906.77	3311.34	5379	3921.4	O0L34_g16327	P02839	Larval cuticle protein 1	NP_001260801.1;NP_476619.1	larval cuticle protein 1, isoform B;larval cuticle protein 1, isoform A	PF00379	Insect cuticle protein	IPR000618;IPR031311	Insect cuticle protein;Chitin-binding type R&R consensus	ENOG502TD3C	-	GO:0008363;GO:0042302;GO:0008010;GO:0040003;GO:0062129	biological_process;molecular_function;molecular_function;biological_process;cellular_component	Synthesis and deposition of a chitin-based larval cuticle. The insect larval cuticle is a secretion from epidermal cells that is shed at each molt. An example of this is found in Drosophila melanogaster.;The action of a molecule that contributes to the structural integrity of a cuticle.;The action of a molecule that contributes to the structural integrity of the chitin-based cuticle of a larva. A…	-	-	-
O0L34_g16434	O0L34_g16434	JAQAHW010000014.1	9887482	9892361	-	1302	2211.36	1743.95	2122.21	2960.97	2377.17	2816.87	1728.3	1753.16	2054.6	919.494	1086.41	481.909	O0L34_g16434	C8AXZ5	Epoxide hydrolase	-	-	PF06441	Epoxide hydrolase N terminus	IPR000639;IPR010497;IPR016292;IPR029058	Epoxide hydrolase-like;Epoxide hydrolase, N-terminal;Epoxide hydrolase;Alpha/Beta hydrolase fold	-	-	GO:0009056;GO:0016787;GO:0016020;GO:0005783;GO:0033961;GO:0005789;GO:0016803	biological_process;molecular_function;cellular_component;cellular_component;molecular_function;cellular_component;molecular_function	The chemical reactions and pathways resulting in the breakdown of substances, including the breakdown of carbon compounds with the liberation of energy for use by the cell or organism.;Catalysis of the hydrolysis of various bonds, e.g. C-O, C-N, C-C, phosphoric anhydride bonds, etc.;A lipid bilayer along with all the proteins and protein complexes embedded in it and attached to it.;The irregular …	-	-	-
O0L34_g14880	O0L34_g14880	JAQAHW010000036.1	5195404	5199699	+	528	10.706	14.3054	15.368	49.3509	32.991	34.7275	6.28377	4.10916	6.28678	3.21431	3.00042	3.99118	O0L34_g14880	-	-	-	-	-	-	-	-	-	-	-	-	-	-	-	-
O0L34_g4157	O0L34_g4157	JAQAHW010000004.1	2516441	2523235	-	1665	4.32099	4.96178	4.91214	12.9844	6.755	13.396	1.39838	1.02385	1.34118	0.909116	0.436097	0.775735	O0L34_g4157	P18167	Esterase P	NP_788501.1	esterase P	PF00135	Carboxylesterase family	IPR002018;IPR019819;IPR019826;IPR029058	Carboxylesterase, type B;Carboxylesterase type B, conserved site;Carboxylesterase type B, active site;Alpha/Beta hydrolase fold	KOG1516	Carboxylesterase and related proteins	GO:0005576;GO:0017171;GO:0106435;GO:0052689	cellular_component;molecular_function;molecular_function;molecular_function	The space external to the outermost structure of a cell. For cells without external protective or external encapsulating structures this refers to space outside of the plasma membrane. This term covers the host cell environment outside an intracellular parasite.;Catalysis of the hydrolysis of a substrate by a catalytic mechanism that involves a catalytic triad consisting of a serine nucleophile t…	K01044	ko00983	Drug metabolism - other enzymes
O0L34_g16335	O0L34_g16335	JAQAHW010000014.1	6874628	6876614	-	324	5342.31	5238.75	4704.72	1903.65	2065.65	1936.83	7500.5	10092.4	11395.7	4272.19	6506.19	3970.47	O0L34_g16335	P14484	Pupal cuticle protein	NP_476673.1	pupal cuticle protein	PF00379	Insect cuticle protein	IPR000618;IPR031311	Insect cuticle protein;Chitin-binding type R&R consensus	ENOG502T8G8	-	GO:0046529;GO:0042302;GO:0008010;GO:0040003;GO:0008011;GO:0062129	biological_process;molecular_function;molecular_function;biological_process;molecular_function;cellular_component	The joining of the parts of the wing imaginal discs, giving rise to the adult thorax.;The action of a molecule that contributes to the structural integrity of a cuticle.;The action of a molecule that contributes to the structural integrity of the chitin-based cuticle of a larva. An example of this is found in Drosophila melanogaster.;Synthesis and deposition of a chitin-based noncellular, hardene…	-	-	-
O0L34_g13694	O0L34_g13694	JAQAHW010000005.1	7390322	7397262	-	549	2382.82	2015.58	2869.93	4410.55	4426.83	3404.35	1642.85	998.297	1156.05	859.48	726.462	602.771	O0L34_g13694	-	-	-	-	-	-	-	-	-	-	-	-	-	-	-	-
O0L34_g1943	O0L34_g1943	JAQAHW010000019.1	11495845	11496975	-	1131	12698.9	12232.6	11861.3	12858.2	13001.9	13446.4	11967.6	12027.1	13904	6412.98	9196.23	6634.52	O0L34_g1943	P53501	Actin-57B	NP_523800.1	actin 57B	PF00022	Actin	IPR004000;IPR004001;IPR020902;IPR043129	Actin family;Actin, conserved site;Actin/actin-like conserved site;ATPase, nucleotide binding domain	KOG0676	Actin and related proteins	GO:0000281;GO:0005886;GO:0016787;GO:0005856;GO:0030723;GO:0050807;GO:0005737;GO:0005524	biological_process;cellular_component;molecular_function;cellular_component;biological_process;biological_process;cellular_component;molecular_function	A cell cycle process that results in the division of the cytoplasm of a cell after mitosis, resulting in the separation of the original cell into two daughter cells.;The membrane surrounding a cell that separates the cell from its external environment. It consists of a phospholipid bilayer and associated proteins.;Catalysis of the hydrolysis of various bonds, e.g. C-O, C-N, C-C, phosphoric anhydr…	K05692	ko05412;ko05414;ko04611;ko04810;ko05416;ko05132;ko04714;ko04391;ko04919;ko04510;ko04921;ko05410;ko05225;ko04015;ko05135;ko04145;ko05131;ko05100;ko04670;ko05205;ko04210;ko05418;ko05110;ko05130;ko04520;ko04530;ko05164;ko04745;ko04390	Arrhythmogenic right ventricular cardiomyopathy (ARVC);Dilated cardiomyopathy (DCM);Platelet activation;Regulation of actin cytoskeleton;Viral myocarditis;Salmonella infection;Thermogenesis;Hippo signaling pathway - fly;Thyroid hormone signaling pathway;Focal adhesion;Oxytocin signaling pathway;Hypertrophic cardiomyopathy (HCM);Hepatocellular carcinoma;Rap1 signaling pathway;Yersinia infection;Ph…
O0L34_g12300	O0L34_g12300	JAQAHW010000015.1	448173	482277	+	3462	218.592	125.247	289.499	330.759	319.405	287.429	161.676	78.0689	118.109	75.9184	46.1798	69.6479	O0L34_g12300	-	-	-	-	-	-	-	-	-	-	-	-	-	-	-	-
O0L34_g1742	O0L34_g1742	JAQAHW010000019.1	4203525	4206143	-	1146	219.446	247.367	151.164	280.847	219.682	218.867	330.198	289.122	406.041	103.145	200.792	199.784	O0L34_g1742	Q4V447	IP10822p (Fragment)	-	-	PF01522	Polysaccharide deacetylase	IPR002509;IPR011330	NodB homology domain;Glycoside hydrolase/deacetylase, beta/alpha-barrel	-	-	GO:0016810;GO:0005975	molecular_function;biological_process	Catalysis of the hydrolysis of any carbon-nitrogen bond, C-N, with the exception of peptide bonds.;The chemical reactions and pathways involving carbohydrates, any of a group of organic compounds based of the general formula Cx(H2O)y.	-	-	-
O0L34_g14238	O0L34_g14238	JAQAHW010000063.1	1378841	1380004	-	1164	9.54713	5.8131	14.938	5.65799	8.42517	5.11375	8.20106	9.51944	8.19226	3.34954	5.7276	6.13212	O0L34_g14238	-	-	-	-	-	-	-	-	-	-	-	-	-	-	-	-
O0L34_g16599	O0L34_g16599	JAQAHW010000023.1	258159	269074	-	867	4.66768	5.53571	5.1252	8.3393	6.0907	5.68181	4.7667	5.45179	6.75231	3.43885	3.73063	2.11699	O0L34_g16599	Q7KV27	alanine transaminase	NP_572879.2;NP_727698.1;NP_001285206.1;NP_727700.1;NP_727699.1;NP_727697.1	uncharacterized protein Dmel_CG1640, isoform A;uncharacterized protein Dmel_CG1640, isoform D;uncharacterized protein Dmel_CG1640, isoform G;uncharacterized protein Dmel_CG1640, isoform F;uncharacterized protein Dmel_CG1640, isoform E;uncharacterized protein Dmel_CG1640, isoform C	PF00155	Aminotransferase class I and II	IPR004839;IPR015421;IPR015422;IPR015424;IPR045088	Aminotransferase, class I/classII;Pyridoxal phosphate-dependent transferase, major domain;Pyridoxal phosphate-dependent transferase, small domain;Pyridoxal phosphate-dependent transferase;Aminotransferase ALAT1/2-like	-	-	GO:0009058;GO:0005829;GO:0042853;GO:0008483;GO:0005739;GO:0004021;GO:0030170	biological_process;cellular_component;biological_process;molecular_function;cellular_component;molecular_function;molecular_function	The chemical reactions and pathways resulting in the formation of substances; typically the energy-requiring part of metabolism in which simpler substances are transformed into more complex ones.;The part of the cytoplasm that does not contain organelles but which does contain other particulate matter, such as protein complexes.;The chemical reactions and pathways resulting in the breakdown of L-…	K00814	ko01100;ko01200;ko00250;ko01230;ko01210;ko00710;ko01120;ko00220	Metabolic pathways;Carbon metabolism;Alanine, aspartate and glutamate metabolism;Biosynthesis of amino acids;"2-Oxocarboxylic acid metabolism";Carbon fixation in photosynthetic organisms;Microbial metabolism in diverse environments;Arginine biosynthesis
O0L34_g660	O0L34_g660	JAQAHW010000002.1	1266599	1268197	-	1599	0.803455	1.86981	0.644395	0.984922	0.0428891	1.58317	5.56957	0.533056	4.9445	0.631094	0.247689	0.637701	O0L34_g660	-	-	-	-	-	-	-	-	-	-	-	-	-	-	-	-
O0L34_g4119	O0L34_g4119	JAQAHW010000004.1	1336584	1379266	+	6150	43.7851	27.8129	49.9068	23.2916	26.2052	23.1733	30.6843	38.2269	38.6849	19.7349	26.4896	16.3702	O0L34_g4119	Q7PLB8	Fatty acid synthase 3	NP_001015405.3	fatty acid synthase 3	PF00698;PF13602;PF21149;PF16197;PF00109;PF02801;PF08659;PF21089;PF00550;PF00975	Acyl transferase domain;Zinc-binding dehydrogenase;Fatty acid synthase, pseudo-KR domain;Ketoacyl-synthetase C-terminal extension;Beta-ketoacyl synthase, N-terminal domain;Beta-ketoacyl synthase, C-terminal domain;KR domain;Polyketide synthase dehydratase domain;Phosphopantetheine attachment site;Thioesterase domain	IPR001031;IPR001227;IPR009081;IPR011032;IPR013968;IPR014030;IPR014031;IPR014043;IPR016035;IPR016036;IPR016039;IPR018201;IPR020806;IPR020841;IPR020843;IPR029058;IPR032821;IPR036291;IPR036736;IPR042104;IPR049391;IPR049552	Thioesterase;Acyl transferase domain superfamily;Phosphopantetheine binding ACP domain;GroES-like superfamily;Polyketide synthase, ketoreductase domain;Beta-ketoacyl synthase, N-terminal;Beta-ketoacyl synthase, C-terminal;Acyl transferase;Acyl transferase/acyl hydrolase/lysophospholipase;Malonyl-CoA ACP transacylase, ACP-binding;Thiolase-like;Beta-ketoacyl synthase, active site;Polyketide synthas…	KOG1202	Animal-type fatty acid synthase and related proteins	GO:0016746;GO:0141148;GO:0016297;GO:0004317;GO:0008693;GO:0008659;GO:0031177;GO:0004316;GO:0004312;GO:0004315;GO:0019171;GO:0016491;GO:0047450;GO:0006633;GO:0047451;GO:0004313	molecular_function;molecular_function;molecular_function;molecular_function;molecular_function;molecular_function;molecular_function;molecular_function;molecular_function;molecular_function;molecular_function;molecular_function;molecular_function;biological_process;molecular_function;molecular_function	Catalysis of the transfer of an acyl group from one compound (donor) to another (acceptor).;Catalysis of the reaction: a 2,3-saturated acyl-[ACP] + NADP+ = a (2E)-enoyl-[ACP] + H+ + NADPH.;Catalysis of the reaction: a fatty acyl-[ACP] + H2O = a fatty acid + H+ + holo-[acyl-carrier protein].;Catalysis of the reaction: (3R)-hydroxypalmitoyl-[acyl-carrier protein] = 2-hexadecenoyl-[acyl-carrier prot…	K00665	ko00061;ko04910;ko01212;ko01100;ko04152	Fatty acid biosynthesis;Insulin signaling pathway;Fatty acid metabolism;Metabolic pathways;AMPK signaling pathway
O0L34_g5156	O0L34_g5156	JAQAHW010000016.1	13458854	13472371	-	1854	130.066	113.436	107.784	86.4514	70.2442	86.501	92.2718	137.002	150.297	67.8387	84.3095	49.8658	O0L34_g5156	-	-	-	-	-	-	-	-	-	-	-	-	-	-	-	-
O0L34_g5797	O0L34_g5797	JAQAHW010000010.1	2298545	2330418	-	2313	3.91583	3.09548	4.56614	3.43538	2.43127	2.3664	5.10857	3.48407	3.91395	3.21262	1.88353	1.49889	O0L34_g5797	Q9VNP7	LD37241p	NP_649428.1;NP_730765.1;NP_730764.1	slimfast, isoform C;slimfast, isoform B;slimfast, isoform A	PF13520;PF13906	Amino acid permease;C-terminus of AA_permease	IPR002293;IPR029485	Amino acid/polyamine transporter I;Cationic amino acid transporter, C-terminal	KOG1286	Amino acid transporters	GO:0097638;GO:0015189;GO:1903352;GO:1903826;GO:0022857;GO:0016020;GO:0089718;GO:0050829;GO:0015174;GO:0055085;GO:0045824;GO:0055088;GO:1903401;GO:0005886;GO:0040008;GO:0061459;GO:0000064;GO:1990822	biological_process;molecular_function;biological_process;biological_process;molecular_function;cellular_component;biological_process;biological_process;molecular_function;biological_process;biological_process;biological_process;biological_process;cellular_component;biological_process;molecular_function;molecular_function;biological_process	The directed movement of L-arginine from outside of a cell, across the plasma membrane and into the cytosol.;Enables the transfer of L-lysine from one side of a membrane to the other. L-lysine is 2,6-diaminohexanoic acid.;The directed movement of L-ornithine across a membrane.;The directed movement of L-arginine across a membrane.;Enables the transfer of a substance, usually a specific substance …	K13865	-	-
O0L34_g2072	O0L34_g2072	JAQAHW010000027.1	4700623	4704101	-	1593	11.2504	10.3227	12.1683	13.5263	14.6803	16.4067	9.57336	8.9988	8.52445	4.69344	6.75424	3.88329	O0L34_g2072	P08171	Esterase-6	NP_788500.1;NP_001261749.1	esterase 6, isoform A;esterase 6, isoform B	PF00135	Carboxylesterase family	IPR002018;IPR019819;IPR019826;IPR029058	Carboxylesterase, type B;Carboxylesterase type B, conserved site;Carboxylesterase type B, active site;Alpha/Beta hydrolase fold	KOG1516	Carboxylesterase and related proteins	GO:0042811;GO:0007619;GO:0007618;GO:0005615;GO:0052689;GO:0030728;GO:0019953;GO:0017171;GO:0005576;GO:0046008;GO:0046662;GO:0106435;GO:1990834;GO:0008233;GO:0034338;GO:0046692;GO:0046693	biological_process;biological_process;biological_process;cellular_component;molecular_function;biological_process;biological_process;molecular_function;cellular_component;biological_process;biological_process;molecular_function;biological_process;molecular_function;molecular_function;biological_process;biological_process	The chemical reactions and pathways resulting in the formation of pheromones, a substance that is secreted and released by an organism and detected by a second organism of the same or a closely related species, in which it causes a specific reaction, such as a definite behavioral reaction or a developmental process.;The behavior of an organism for the purpose of attracting sexual partners.;The pa…	K01044	ko00983	Drug metabolism - other enzymes
O0L34_g10055	O0L34_g10055	JAQAHW010000035.1	195722	198091	-	1449	3.05887	1.57468	2.5333	1.48211	1.84583	2.07758	1.60683	1.39038	1.95762	0.759735	0.72888	1.36052	O0L34_g10055	-	-	-	-	-	-	-	-	-	-	-	-	-	-	-	-
O0L34_g1047	O0L34_g1047	JAQAHW010000002.1	10852409	10854716	+	858	2.17115	1.65062	1.95149	1.2515	0.959157	1.03664	0.949773	1.17404	1.26615	0.641525	0.538537	0.792295	O0L34_g1047	Q9VGX0	Desiccate	NP_650016.1	desiccate	PF07841	DM4/DM12 family	IPR006631	Protein of unknown function DM4/12	ENOG502S2GN	-	GO:0045177;GO:0042169;GO:0016020;GO:0030165;GO:0009269;GO:0050909	cellular_component;molecular_function;cellular_component;molecular_function;biological_process;biological_process	The region of a polarized cell that forms a tip or is distal to a base. For example, in a polarized epithelial cell, the apical region has an exposed surface and lies opposite to the basal lamina that separates the epithelium from other tissue.;Binding to a SH2 domain (Src homology 2) of a protein, a protein domain of about 100 amino-acid residues and belonging to the alpha + beta domain class.;A…	-	-	-
O0L34_g8853	O0L34_g8853	JAQAHW010000007.1	11487000	11488457	-	1119	14.5809	7.45312	15.366	34.6095	27.7628	35.2181	10.7676	9.00206	6.63399	6.14866	2.65453	5.95347	O0L34_g8853	O01346	Beta-1,4-mannosyltransferase egh	NP_001284829.1;NP_726818.1;NP_525052.1	egghead, isoform D;egghead, isoform B;egghead, isoform C	PF13632	Glycosyl transferase family group 2	IPR001173;IPR027389;IPR029044	Glycosyltransferase 2-like;Beta-1,4-mannosyltransferase Bre-3/Egh;Nucleotide-diphospho-sugar transferases	ENOG502QTGI	-	GO:0033227;GO:0016325;GO:0007411;GO:0016020;GO:0007299;GO:0005737;GO:0016333;GO:0042248;GO:0046662;GO:0007281;GO:0045434;GO:0007293;GO:0007298;GO:0045165;GO:0019187;GO:0006688;GO:0030707;GO:0008049;GO:0001744;GO:0030720;GO:0016757;GO:0048935	biological_process;biological_process;biological_process;cellular_component;biological_process;cellular_component;biological_process;biological_process;biological_process;biological_process;biological_process;biological_process;biological_process;biological_process;molecular_function;biological_process;biological_process;biological_process;biological_process;biological_process;molecular_function;…	The directed movement of dsRNA, double-stranded ribonucleic acid, into, out of or within a cell, or between cells, by means of some agent such as a transporter or pore.;Formation and maintenance of a polarized microtubule array originating from a microtubule-organizing center (MTOC) in the oocyte. An example of this is found in Drosophila melanogaster.;The chemotaxis process that directs the migr…	K02359	ko04320	Dorso-ventral axis formation
O0L34_g1051	O0L34_g1051	JAQAHW010000002.1	10944731	10947338	-	636	712.052	511.294	868.479	276.889	364.357	228.922	1169.55	801.917	561.967	597.019	324.649	407.018	O0L34_g1051	-	-	-	-	-	-	-	-	-	-	-	-	-	-	-	-
O0L34_g14254	O0L34_g14254	JAQAHW010000063.1	1774236	1775719	-	492	1.04449	2.87852	0.91625	1.0185	0.418169	2.22499	1.538	2.20491	2.20804	1.02553	1.07332	1.24352	O0L34_g14254	-	-	-	-	-	-	-	-	-	-	-	-	-	-	-	-
O0L34_g38	O0L34_g38	JAQAHW010000038.1	1928839	1934622	-	495	10.2518	10.4906	13.9206	16.3418	16.9025	16.8627	13.0526	13.7755	16.5819	8.52515	10.4015	5.90524	O0L34_g38	-	-	-	-	-	-	-	-	-	-	-	-	-	-	-	-
O0L34_g15563	O0L34_g15563	JAQAHW010000009.1	11636838	11637737	+	525	287.533	307.225	191.358	96.4024	152.312	134.752	298.909	272.164	330.735	178.409	212.738	120.938	O0L34_g15563	-	-	-	-	-	-	-	-	-	-	-	-	-	-	-	-
O0L34_g3463	O0L34_g3463	JAQAHW010000032.1	1926789	1928387	+	1599	0.562418	0.934905	0.563846	0.671538	0.0428891	0.770189	2.9122	0.242298	2.90631	0.315547	0	0.170053	O0L34_g3463	-	-	-	-	-	-	-	-	-	-	-	-	-	-	-	-
O0L34_g9586	O0L34_g9586	JAQAHW010000012.1	3975842	3982952	-	1116	7.13736	7.75516	9.05975	8.59544	8.54174	9.31864	7.04123	7.08214	8.00382	3.0826	5.44162	4.32482	O0L34_g9586	-	-	-	-	-	-	-	-	-	-	-	-	-	-	-	-
O0L34_g3333	O0L34_g3333	JAQAHW010000052.1	805673	820744	-	552	103.337	103.196	116.432	186.746	179.897	138.572	130.123	69.7663	98.1832	67.9726	57.3993	50.3684	O0L34_g3333	P37161	Lysozyme X	NP_523881.1	lysozyme X	PF00062	C-type lysozyme/alpha-lactalbumin family	IPR000974;IPR001916;IPR019799;IPR023346	Glycoside hydrolase, family 22, lysozyme;Glycoside hydrolase, family 22;Glycoside hydrolase family 22 domain;Lysozyme-like domain superfamily	ENOG502S1S1	-	GO:0031640;GO:0005615;GO:0016798;GO:0003796;GO:0050829;GO:0042742	biological_process;cellular_component;molecular_function;molecular_function;biological_process;biological_process	Any process in an organism that results in the killing of cells of another organism, including in some cases the death of the other organism. Killing here refers to the induction of death in one cell by another cell, not cell-autonomous death due to internal or other environmental conditions.;That part of a multicellular organism outside the cells proper, usually taken to be outside the plasma me…	K01185	-	-
O0L34_g15157	O0L34_g15157	JAQAHW010000026.1	5582897	5584983	-	1542	2284.47	2050.88	2066.37	353.937	638.209	616.431	3349.91	4047.96	3239.34	2034.3	2349.92	1218.33	O0L34_g15157	P33270	Cytochrome P450 6a2	NP_523628.1	cytochrome P450 6a2	PF00067	Cytochrome P450	IPR001128;IPR002401;IPR017972;IPR036396	Cytochrome P450;Cytochrome P450, E-class, group I;Cytochrome P450, conserved site;Cytochrome P450 superfamily	KOG0158	Cytochrome P450 CYP3/CYP5/CYP6/CYP9 subfamilies	GO:0046872;GO:0005789;GO:0005783;GO:0016705;GO:0020037;GO:0005506;GO:0016020;GO:0004497;GO:0046680;GO:0031000	molecular_function;cellular_component;cellular_component;molecular_function;molecular_function;molecular_function;cellular_component;molecular_function;biological_process;biological_process	Binding to a metal ion.;The lipid bilayer surrounding the endoplasmic reticulum.;The irregular network of unit membranes, visible only by electron microscopy, that occurs in the cytoplasm of many eukaryotic cells. The membranes form a complex meshwork of tubular channels, which are often expanded into slitlike cavities called cisternae. The ER takes two forms, rough (or granular), with ribosomes …	K14999	-	-
O0L34_g3325	O0L34_g3325	JAQAHW010000052.1	119721	130520	-	1218	1124.66	1101.39	1052.38	887.889	676.844	732.268	1186.13	1110.58	999.493	617.725	772.275	429.919	O0L34_g3325	Q9W092	Probable chitinase 2	NP_477298.2;NP_001246550.1;NP_001261282.1	chitinase 2, isoform A;chitinase 2, isoform B;chitinase 2, isoform C	PF00704	Glycosyl hydrolases family 18	IPR001223;IPR001579;IPR011583;IPR017853;IPR029070	Glycoside hydrolase family 18, catalytic domain;Glycosyl hydrolases family 18 (GH18) active site;Chitinase II;Glycoside hydrolase superfamily;Chitinase insertion domain superfamily	KOG2806	Chitinase	GO:0006032;GO:0008061;GO:0018990;GO:0005975;GO:0005615;GO:0035151;GO:0004568;GO:0016798;GO:0008363;GO:0042060;GO:0040003;GO:0005576;GO:0008362;GO:0004553;GO:0000272;GO:0098591	biological_process;molecular_function;biological_process;biological_process;cellular_component;biological_process;molecular_function;molecular_function;biological_process;biological_process;biological_process;cellular_component;biological_process;molecular_function;biological_process;cellular_component	The chemical reactions and pathways resulting in the breakdown of chitin, a linear polysaccharide consisting of beta-(1->4)-linked N-acetyl-D-glucosamine residues.;Binding to chitin, a linear polysaccharide consisting of beta-(1->4)-linked N-acetyl-D-glucosamine residues.;The shedding of the old chitin-based cuticlar fragments during the molting cycle. An example of this is found in Drosophila me…	K01183	ko00520;ko01100	Amino sugar and nucleotide sugar metabolism;Metabolic pathways
O0L34_g1738	O0L34_g1738	JAQAHW010000019.1	4167346	4171094	-	1158	37.8872	36.1464	33.7012	17.5565	18.7735	19.6747	46.2946	81.7695	92.4581	19.4488	40.472	38.1574	O0L34_g1738	Q4V447	IP10822p (Fragment)	-	-	PF01522	Polysaccharide deacetylase	IPR002509;IPR011330	NodB homology domain;Glycoside hydrolase/deacetylase, beta/alpha-barrel	-	-	GO:0016810;GO:0005975	molecular_function;biological_process	Catalysis of the hydrolysis of any carbon-nitrogen bond, C-N, with the exception of peptide bonds.;The chemical reactions and pathways involving carbohydrates, any of a group of organic compounds based of the general formula Cx(H2O)y.	-	-	-
O0L34_g3695	O0L34_g3695	JAQAHW010000059.1	1574550	1577748	-	1650	0.895414	1.2398	0.936716	2.47297	1.49628	1.99035	0.493882	1.03316	1.28022	0.389192	0.440061	0.247196	O0L34_g3695	P07140	Acetylcholinesterase	NP_001163600.1;NP_476953.1	acetylcholine esterase, isoform B;acetylcholine esterase, isoform A	PF00135	Carboxylesterase family	IPR000997;IPR001445;IPR002018;IPR019819;IPR019826;IPR029058	Cholinesterase;Acetylcholinesterase, insect;Carboxylesterase, type B;Carboxylesterase type B, conserved site;Carboxylesterase type B, active site;Alpha/Beta hydrolase fold	KOG4389	Acetylcholinesterase/Butyrylcholinesterase	GO:0019695;GO:0006581;GO:0005886;GO:0005615;GO:0052689;GO:0003990;GO:0004104;GO:0017171;GO:0043083;GO:0042803;GO:0001507;GO:0043199;GO:0042426;GO:0098552;GO:0045202;GO:0008233;GO:0005737;GO:0007268	biological_process;biological_process;cellular_component;cellular_component;molecular_function;molecular_function;molecular_function;molecular_function;cellular_component;molecular_function;biological_process;molecular_function;biological_process;cellular_component;cellular_component;molecular_function;cellular_component;biological_process	The chemical reactions and pathways involving choline (2-hydroxyethyltrimethylammonium), an amino alcohol that occurs widely in living organisms as a constituent of certain types of phospholipids and in the neurotransmitter acetylcholine.;The chemical reactions and pathways resulting in the breakdown of acetylcholine, the acetic acid ester of the organic base choline.;The membrane surrounding a c…	K01049	ko00564;ko04725	Glycerophospholipid metabolism;Cholinergic synapse
O0L34_g17636	O0L34_g17636	JAQAHW010000057.1	2886423	2896587	+	702	335.73	241.195	341.169	286.65	232.604	214.124	180.095	212.04	202.467	119.965	135.592	69.1409	O0L34_g17636	P27780	Pupal cuticle protein Edg-84A	NP_524247.1	Ecdysone-dependent gene 84A	PF00379	Insect cuticle protein	IPR000618;IPR031311	Insect cuticle protein;Chitin-binding type R&R consensus	ENOG502TDXQ	-	GO:0042302;GO:0008010;GO:0040003;GO:0008011;GO:0031012;GO:0062129	molecular_function;molecular_function;biological_process;molecular_function;cellular_component;cellular_component	The action of a molecule that contributes to the structural integrity of a cuticle.;The action of a molecule that contributes to the structural integrity of the chitin-based cuticle of a larva. An example of this is found in Drosophila melanogaster.;Synthesis and deposition of a chitin-based noncellular, hardened, or membranous secretion from an epithelial sheet. An example of this process is fou…	-	-	-
O0L34_g3562	O0L34_g3562	JAQAHW010000032.1	4471424	4477734	-	1521	90.7585	84.6802	63.2561	303.569	429.243	433.722	143.586	132.1	66.8209	57.7208	59.1089	32.0453	O0L34_g3562	C8AXY5	Epoxide hydrolase	-	-	PF06441	Epoxide hydrolase N terminus	IPR000639;IPR010497;IPR016292;IPR029058	Epoxide hydrolase-like;Epoxide hydrolase, N-terminal;Epoxide hydrolase;Alpha/Beta hydrolase fold	-	-	GO:0009056;GO:0016787;GO:0016020;GO:0005783;GO:0033961;GO:0005789;GO:0016803	biological_process;molecular_function;cellular_component;cellular_component;molecular_function;cellular_component;molecular_function	The chemical reactions and pathways resulting in the breakdown of substances, including the breakdown of carbon compounds with the liberation of energy for use by the cell or organism.;Catalysis of the hydrolysis of various bonds, e.g. C-O, C-N, C-C, phosphoric anhydride bonds, etc.;A lipid bilayer along with all the proteins and protein complexes embedded in it and attached to it.;The irregular …	-	-	-
O0L34_g9225	O0L34_g9225	JAQAHW010000018.1	4130111	4145249	-	1626	84.6606	87.8251	59.3693	123.536	133.617	115.546	51.0121	40.0302	64.0649	23.1602	35.7651	29.9341	O0L34_g9225	-	-	-	-	-	-	-	-	-	-	-	-	-	-	-	-
O0L34_g8158	O0L34_g8158	JAQAHW010000022.1	1353461	1380605	-	3180	61.4486	81.1044	91.374	326.684	247.642	292.413	169.351	41.6675	155.286	49.8213	30.0985	40.7659	O0L34_g8158	-	-	-	-	-	-	-	-	-	-	-	-	-	-	-	-
O0L34_g9068	O0L34_g9068	JAQAHW010000007.1	17276705	17292726	+	1599	1.84795	1.67299	1.57071	2.64138	1.50112	2.26778	2.36616	2.18068	2.11368	1.86459	1.1146	0.892781	O0L34_g9068	Q9VCA2	Organic cation transporter protein	NP_001262908.1;NP_524479.1	organic cation transporter, isoform B;organic cation transporter, isoform A	PF00083	Sugar (and other) transporter	IPR005828;IPR020846;IPR036259	Major facilitator, sugar transporter-like;Major facilitator superfamily domain;MFS transporter superfamily	KOG0255	Synaptic vesicle transporter SVOP and related transporters (major facilitator superfamily)	GO:0022857;GO:0006915;GO:0055085;GO:0016020;GO:0006811	molecular_function;biological_process;biological_process;cellular_component;biological_process	Enables the transfer of a substance, usually a specific substance or a group of related substances, from one side of a membrane to the other.;A programmed cell death process which begins when a cell receives an internal (e.g. DNA damage) or external signal (e.g. an extracellular death ligand), and proceeds through a series of biochemical events (signaling pathway phase) which trigger an execution…	K08202	ko05231	Choline metabolism in cancer
O0L34_g4901	O0L34_g4901	JAQAHW010000016.1	6362673	6364037	-	1365	3.2471	4.20778	2.78356	5.45416	5.17488	1.75432	17.4409	20.3226	24.6276	9.94669	15.7165	9.66147	O0L34_g4901	O46108	Lipase 3	NP_477331.1	lipase 3	PF04083	Partial alpha/beta-hydrolase lipase region	IPR006693;IPR025483;IPR029058	Partial AB-hydrolase lipase domain;Lipase, eukaryotic;Alpha/Beta hydrolase fold	KOG2624	Triglyceride lipase-cholesterol esterase	GO:0016788;GO:0016042;GO:0016787;GO:0004806;GO:0006629;GO:0004620;GO:0047372	molecular_function;biological_process;molecular_function;molecular_function;biological_process;molecular_function;molecular_function	Catalysis of the hydrolysis of any ester bond.;The chemical reactions and pathways resulting in the breakdown of lipids, compounds soluble in an organic solvent but not, or sparingly, in an aqueous solvent.;Catalysis of the hydrolysis of various bonds, e.g. C-O, C-N, C-C, phosphoric anhydride bonds, etc.;Catalysis of the reaction: triacylglycerol + H2O = diacylglycerol + a carboxylate.;The chemic…	K01052	ko04979;ko04142;ko00100	Cholesterol metabolism;Lysosome;Steroid biosynthesis
O0L34_g15198	O0L34_g15198	JAQAHW010000026.1	6564856	6565611	-	756	759.958	623.297	769.299	891.983	874.3	1177.41	534.955	853.791	704.758	383.516	418.582	190.539	O0L34_g15198	Q9Y140	Dehydrogenase/reductase SDR family protein 7-like	NP_651717.1	uncharacterized protein Dmel_CG7601	PF00106	short chain dehydrogenase	IPR002347;IPR020904;IPR036291	Short-chain dehydrogenase/reductase SDR;Short-chain dehydrogenase/reductase, conserved site;NAD(P)-binding domain superfamily	KOG1205	Predicted dehydrogenase	GO:0016491;GO:0005778;GO:0005575;GO:0005777;GO:0003674;GO:0016020;GO:0008150;GO:0004745	molecular_function;cellular_component;cellular_component;cellular_component;molecular_function;cellular_component;biological_process;molecular_function	Catalysis of an oxidation-reduction (redox) reaction, a reversible chemical reaction in which the oxidation state of an atom or atoms within a molecule is altered. One substrate acts as a hydrogen or electron donor and becomes oxidized, while the other acts as hydrogen or electron acceptor and becomes reduced.;The lipid bilayer surrounding a peroxisome.;A location, relative to cellular compartmen…	K11166	-	-
O0L34_g10193	O0L34_g10193	JAQAHW010000035.1	4053357	4067595	-	1068	2.3457	1.98909	2.89435	5.42927	3.78858	5.7656	3.48809	3.2649	1.97786	1.88974	1.23613	2.10047	O0L34_g10193	Q8IGJ0	Protein EFR3 homolog cmp44E	NP_001014513.1;NP_724711.1;NP_724710.1	stambha A, isoform C;stambha A, isoform A;stambha A, isoform B	PF21052	EFR3, armadillo repeat	IPR011989;IPR016024;IPR049152	Armadillo-like helical;Armadillo-type fold;EFR3-like, armadillo repeat	KOG1877	Putative transmembrane protein cmp44E	GO:0072659;GO:0007602;GO:0150008;GO:0005886;GO:0048488;GO:0098793;GO:0016079;GO:0003674;GO:0016020;GO:0045202;GO:0007268	biological_process;biological_process;biological_process;cellular_component;biological_process;cellular_component;biological_process;molecular_function;cellular_component;cellular_component;biological_process	A process in which a protein is transported to, or maintained in, a specific location in the plasma membrane.;The sequence of reactions within a cell required to convert absorbed photons into a molecular signal.;Endocytosis of large regions of presynaptic membrane after intense stimulation-mediated fusion of multiple synaptic vesicles. Bulk endocytosis is triggered by high loads of membrane addit…	K21842	-	-
O0L34_g7356	O0L34_g7356	JAQAHW010000003.1	17591652	17595772	+	945	0.815698	0.666071	0.749621	0.833275	1.52399	1.23081	1.10871	1.55794	2.4269	0.679541	0.908063	0.863224	O0L34_g7356	-	-	-	-	-	-	-	-	-	-	-	-	-	-	-	-
O0L34_g1123	O0L34_g1123	JAQAHW010000002.1	13980287	13991949	+	1869	62.449	48.7907	51.5125	60.7082	41.7569	54.8372	67.4883	67.9928	89.1896	38.8991	56.3674	36.5536	O0L34_g1123	Q2MGL8	CRAL-TRIO domain-containing protein	NP_001033984.1	uncharacterized protein Dmel_CG33966	PF00650	CRAL/TRIO domain	IPR001251;IPR011074;IPR036273;IPR036865	CRAL-TRIO lipid binding domain;CRAL/TRIO, N-terminal domain;CRAL/TRIO, N-terminal domain superfamily;CRAL-TRIO lipid binding domain superfamily	KOG1471	Phosphatidylinositol transfer protein SEC14 and related proteins	GO:0120013;GO:1902936;GO:0005770;GO:0120009	molecular_function;molecular_function;cellular_component;biological_process	Removes a lipid from a membrane or a monolayer lipid particle, transports it through the aqueous phase while protected in a hydrophobic pocket, and brings it to an acceptor membrane or lipid particle. This results in intermembrane transfer of lipids.;Binding to phosphatidylinositol bisphosphate.;A prelysosomal endocytic organelle differentiated from early endosomes by lower lumenal pH and differe…	-	-	-
O0L34_g14496	O0L34_g14496	JAQAHW010000062.1	2083719	2084849	-	1131	0.965531	1.18263	0.911042	1.83554	1.15209	1.20987	0.720517	0.959166	1.22734	0.446118	0.583636	0.480841	O0L34_g14496	P83967	Actin, indirect flight muscle	NP_524367.1	actin 88F	PF00022	Actin	IPR004000;IPR004001;IPR020902;IPR043129	Actin family;Actin, conserved site;Actin/actin-like conserved site;ATPase, nucleotide binding domain	KOG0676	Actin and related proteins	GO:0000281;GO:0030018;GO:0016787;GO:0071689;GO:0005856;GO:0005515;GO:0005865;GO:0030239;GO:0030016;GO:0005737;GO:0005524	biological_process;cellular_component;molecular_function;biological_process;cellular_component;molecular_function;cellular_component;biological_process;cellular_component;cellular_component;molecular_function	A cell cycle process that results in the division of the cytoplasm of a cell after mitosis, resulting in the separation of the original cell into two daughter cells.;Platelike region of a muscle sarcomere to which the plus ends of actin filaments are attached.;Catalysis of the hydrolysis of various bonds, e.g. C-O, C-N, C-C, phosphoric anhydride bonds, etc.;The aggregation, arrangement and bondin…	K05692	ko05412;ko05414;ko04611;ko04810;ko05416;ko05132;ko04714;ko04391;ko04919;ko04510;ko04921;ko05410;ko05225;ko04015;ko05135;ko04145;ko05131;ko05100;ko04670;ko05205;ko04210;ko05418;ko05110;ko05130;ko04520;ko04530;ko05164;ko04745;ko04390	Arrhythmogenic right ventricular cardiomyopathy (ARVC);Dilated cardiomyopathy (DCM);Platelet activation;Regulation of actin cytoskeleton;Viral myocarditis;Salmonella infection;Thermogenesis;Hippo signaling pathway - fly;Thyroid hormone signaling pathway;Focal adhesion;Oxytocin signaling pathway;Hypertrophic cardiomyopathy (HCM);Hepatocellular carcinoma;Rap1 signaling pathway;Yersinia infection;Ph…
O0L34_g1621	O0L34_g1621	JAQAHW010000019.1	69480	70960	+	342	0.751301	1.38035	0.376604	2.30247	4.21103	2.40065	6.4675	0.90628	5.64708	0.93884	0.386019	1.19261	O0L34_g1621	-	-	-	-	-	-	-	-	-	-	-	-	-	-	-	-
O0L34_g16737	O0L34_g16737	JAQAHW010000023.1	5873265	5877365	+	4101	0.579551	0.729048	0.533912	0.471304	0.401344	0.433767	1.22064	1.13368	0.986018	0.548057	0.643835	0.198914	O0L34_g16737	Q8I7P9	Retrovirus-related Pol polyprotein from transposon opus	-	-	PF17921;PF17917;PF00078	Integrase zinc binding domain;RNase H-like domain found in reverse transcriptase;Reverse transcriptase (RNA-dependent DNA polymerase)	IPR000477;IPR001584;IPR012337;IPR036397;IPR041373;IPR041588;IPR043128;IPR043502	Reverse transcriptase domain;Integrase, catalytic core;Ribonuclease H-like superfamily;Ribonuclease H superfamily;Reverse transcriptase, RNase H-like domain;Integrase zinc-binding domain;Reverse transcriptase/Diguanylate cyclase domain;DNA/RNA polymerase superfamily	-	-	GO:0015074;GO:0004519;GO:0071897;GO:0006278;GO:0042575;GO:0005634;GO:0006313;GO:0003964;GO:0006508;GO:0003676;GO:0008233	biological_process;molecular_function;biological_process;biological_process;cellular_component;cellular_component;biological_process;molecular_function;biological_process;molecular_function;molecular_function	The process in which a DNA segment is incorporated into another, usually larger, DNA molecule such as a chromosome.;Catalysis of the hydrolysis of ester linkages within nucleic acids by creating internal breaks.;The biosynthetic process resulting in the formation of DNA.;A DNA biosynthetic process that uses RNA as a template for RNA-dependent DNA polymerases (e.g. reverse transcriptase) that synt…	-	-	-
O0L34_g16527	O0L34_g16527	JAQAHW010000014.1	13409790	13411764	+	840	598.62	577.921	455.241	243.818	353.839	465.815	451.455	450.347	462.061	233.004	221.602	71.8634	O0L34_g16527	Q9VGT0	UDP-glucuronosyltransferase	NP_524313.2	UDP-glycosyltransferase family 35 member B1	PF00201	UDP-glucoronosyl and UDP-glucosyl transferase	IPR002213;IPR035595	UDP-glucuronosyl/UDP-glucosyltransferase;UDP-glycosyltransferase family, conserved site	KOG1192	UDP-glucuronosyl and UDP-glucosyl transferase	GO:0015020;GO:0008194;GO:0016020;GO:0016757	molecular_function;molecular_function;cellular_component;molecular_function	Catalysis of the reaction: UDP-glucuronate + acceptor = UDP + acceptor beta-D-glucuronoside.;Catalysis of the transfer of a glycosyl group from a UDP-sugar to a small hydrophobic molecule.;A lipid bilayer along with all the proteins and protein complexes embedded in it and attached to it.;Catalysis of the transfer of a glycosyl group from one compound (donor) to another (acceptor).	K00699	ko00983;ko01100;ko00053;ko00860;ko00982;ko00040;ko00830;ko00140;ko05204;ko00980;ko01110	Drug metabolism - other enzymes;Metabolic pathways;Ascorbate and aldarate metabolism;Porphyrin and chlorophyll metabolism;Drug metabolism - cytochrome P450;Pentose and glucuronate interconversions;Retinol metabolism;Steroid hormone biosynthesis;Chemical carcinogenesis;Metabolism of xenobiotics by cytochrome P450;Biosynthesis of secondary metabolites
O0L34_g11851	O0L34_g11851	JAQAHW010000039.1	3695080	3712045	+	1095	69.5746	64.4527	77.5732	40.1404	50.7302	31.1163	114.236	90.4368	100.313	44.3191	76.1969	52.769	O0L34_g11851	P07764	Fructose-bisphosphate aldolase	NP_524515.2;NP_733141.1;NP_001287541.1;NP_996300.1;NP_001262985.1;NP_733143.1;NP_733140.2;NP_733144.3;NP_733145.3;NP_733142.1	aldolase 1, isoform E;aldolase 1, isoform B;aldolase 1, isoform M;aldolase 1, isoform H;aldolase 1, isoform L;aldolase 1, isoform D;aldolase 1, isoform J;aldolase 1, isoform K;aldolase 1, isoform I;aldolase 1, isoform C	PF00274	Fructose-bisphosphate aldolase class-I	IPR000741;IPR013785;IPR029768	Fructose-bisphosphate aldolase, class-I;Aldolase-type TIM barrel;Fructose-bisphosphate aldolase class-I active site	KOG1557	Fructose-biphosphate aldolase	GO:0030018;GO:0006094;GO:0030388;GO:0061609;GO:0042593;GO:0004332;GO:0005829;GO:0016829;GO:0061621;GO:0019682;GO:0031430;GO:0006001;GO:0006096;GO:0007498	cellular_component;biological_process;biological_process;molecular_function;biological_process;molecular_function;cellular_component;molecular_function;biological_process;biological_process;cellular_component;biological_process;biological_process;biological_process	Platelike region of a muscle sarcomere to which the plus ends of actin filaments are attached.;The formation of glucose from noncarbohydrate precursors, such as pyruvate, amino acids and glycerol.;The chemical reactions and pathways involving fructose 1,6-bisphosphate, also known as FBP. The D enantiomer is a metabolic intermediate in glycolysis and gluconeogenesis.;Catalysis of the reaction: bet…	K01623	ko01110;ko01120;ko00010;ko01130;ko00710;ko04066;ko01100;ko01230;ko01200;ko00030;ko00051;ko00680	Biosynthesis of secondary metabolites;Microbial metabolism in diverse environments;Glycolysis / Gluconeogenesis;Biosynthesis of antibiotics;Carbon fixation in photosynthetic organisms;HIF-1 signaling pathway;Metabolic pathways;Biosynthesis of amino acids;Carbon metabolism;Pentose phosphate pathway;Fructose and mannose metabolism;Methane metabolism
O0L34_g19153	O0L34_g19153	JAQAHW010000107.1	67483	83635	-	381	2.69758	2.06508	1.52124	3.5699	3.95998	2.51406	3.20829	2.44053	2.85133	1.80587	0.866263	1.96264	O0L34_g19153	Q9VCW0	Cardioactive peptide	NP_651083.2;NP_001262846.1	crustacean cardioactive peptide, isoform A;crustacean cardioactive peptide, isoform B	PF11105	Arthropod cardioacceleratory peptide 2a	IPR024276	Crustacean cardioactive peptide	ENOG502SB93	-	GO:0005615;GO:0005179;GO:0071855;GO:0007218;GO:0005576;GO:0010460	cellular_component;molecular_function;molecular_function;biological_process;cellular_component;biological_process	That part of a multicellular organism outside the cells proper, usually taken to be outside the plasma membranes, and occupied by fluid.;The action characteristic of a hormone, any substance formed in very small amounts in one specialized organ or group of cells and carried (sometimes in the bloodstream) to another organ or group of cells in the same organism, upon which it has a specific regulat…	-	-	-
O0L34_g16333	O0L34_g16333	JAQAHW010000014.1	6861003	6862206	-	357	65.4957	63.0319	56.8229	68.3776	60.5115	57.6861	96.0342	101.797	104.646	32.2497	71.5562	59.7909	O0L34_g16333	P27779	Pupal cuticle protein Edg-78E	NP_524198.1;NP_001287140.1	Ecdysone-dependent gene 78E, isoform A;Ecdysone-dependent gene 78E, isoform B	PF00379	Insect cuticle protein	IPR000618;IPR031311	Insect cuticle protein;Chitin-binding type R&R consensus	ENOG502T7Y8	-	GO:0042302;GO:0008010;GO:0040003;GO:0008011;GO:0062129	molecular_function;molecular_function;biological_process;molecular_function;cellular_component	The action of a molecule that contributes to the structural integrity of a cuticle.;The action of a molecule that contributes to the structural integrity of the chitin-based cuticle of a larva. An example of this is found in Drosophila melanogaster.;Synthesis and deposition of a chitin-based noncellular, hardened, or membranous secretion from an epithelial sheet. An example of this process is fou…	-	-	-
O0L34_g15122	O0L34_g15122	JAQAHW010000026.1	4578448	4581068	+	564	678.466	683.007	505.717	126.037	180.204	192.154	1317.41	822.681	1217.44	556.203	781.226	495.619	O0L34_g15122	P54185	Putative odorant-binding protein A5	NP_476998.1	antennal protein 5	PF01161	Phosphatidylethanolamine-binding protein	IPR001858;IPR008914;IPR035810;IPR036610	Phosphatidylethanolamine-binding, conserved site;Phosphatidylethanolamine-binding protein;Phosphatidylethanolamine-binding protein, eukaryotic;PEBP-like superfamily	KOG3346	Phosphatidylethanolamine binding protein	GO:0005576;GO:0008150;GO:0003674;GO:0005575	cellular_component;biological_process;molecular_function;cellular_component	The space external to the outermost structure of a cell. For cells without external protective or external encapsulating structures this refers to space outside of the plasma membrane. This term covers the host cell environment outside an intracellular parasite.;A biological process is the execution of a genetically-encoded biological module or program. It consists of all the steps required to ac…	K17439	-	-
O0L34_g9159	O0L34_g9159	JAQAHW010000018.1	1734575	1735015	-	441	458.684	476.182	373.837	417.666	314.596	456.743	822.033	894.702	1165.73	488.646	660.541	310.298	O0L34_g9159	Q9VY92	GEO07753p1	NP_572917.1;NP_001259531.1	uncharacterized protein Dmel_CG11151, isoform A;uncharacterized protein Dmel_CG11151, isoform B	PF02036	SCP-2 sterol transfer family	IPR003033;IPR036527;IPR039543	SCP2 sterol-binding domain;SCP2 sterol-binding domain superfamily;Lipid-binding protein POX18/NSL-TP1	KOG4170	2-enoyl-CoA hydratase/3-hydroxyacyl-CoA dehydrogenase/Peroxisomal 3-ketoacyl-CoA-thiolase, sterol-binding domain and related enzymes	GO:0005829;GO:0005777	cellular_component;cellular_component	The part of the cytoplasm that does not contain organelles but which does contain other particulate matter, such as protein complexes.;A small organelle enclosed by a single membrane, and found in most eukaryotic cells. Contains peroxidases and other enzymes involved in a variety of metabolic processes including free radical detoxification, lipid catabolism and biosynthesis, and hydrogen peroxide…	-	-	-
O0L34_g18640	O0L34_g18640	JAQAHW010000077.1	810956	818903	+	1224	41.1972	38.1185	35.4617	14.7383	8.4604	13.8067	33.6215	41.8455	51.9214	20.6111	27.7735	11.1632	O0L34_g18640	Q9W092	Probable chitinase 2	NP_477298.2;NP_001246550.1;NP_001261282.1	chitinase 2, isoform A;chitinase 2, isoform B;chitinase 2, isoform C	PF00704	Glycosyl hydrolases family 18	IPR001223;IPR001579;IPR011583;IPR017853;IPR029070	Glycoside hydrolase family 18, catalytic domain;Glycosyl hydrolases family 18 (GH18) active site;Chitinase II;Glycoside hydrolase superfamily;Chitinase insertion domain superfamily	KOG2806	Chitinase	GO:0006032;GO:0008061;GO:0018990;GO:0005975;GO:0005615;GO:0035151;GO:0004568;GO:0016798;GO:0008363;GO:0042060;GO:0040003;GO:0005576;GO:0008362;GO:0004553;GO:0000272;GO:0098591	biological_process;molecular_function;biological_process;biological_process;cellular_component;biological_process;molecular_function;molecular_function;biological_process;biological_process;biological_process;cellular_component;biological_process;molecular_function;biological_process;cellular_component	The chemical reactions and pathways resulting in the breakdown of chitin, a linear polysaccharide consisting of beta-(1->4)-linked N-acetyl-D-glucosamine residues.;Binding to chitin, a linear polysaccharide consisting of beta-(1->4)-linked N-acetyl-D-glucosamine residues.;The shedding of the old chitin-based cuticlar fragments during the molting cycle. An example of this is found in Drosophila me…	K01183	ko00520;ko01100	Amino sugar and nucleotide sugar metabolism;Metabolic pathways
O0L34_g169	O0L34_g169	JAQAHW010000017.1	917274	924224	-	387	5.64349	4.06613	6.15704	2.95962	4.0758	5.30375	6.4675	5.60629	9.20112	2.96312	4.94643	2.8105	O0L34_g169	-	-	-	-	-	-	-	-	-	-	-	-	-	-	-	-
O0L34_g4473	O0L34_g4473	JAQAHW010000004.1	13323337	13326886	+	579	17.8619	11.4147	19.6868	54.524	44.18	40.7675	8.44461	2.27509	7.50505	2.69352	1.25406	2.58296	O0L34_g4473	-	-	-	-	-	-	-	-	-	-	-	-	-	-	-	-
O0L34_g9319	O0L34_g9319	JAQAHW010000018.1	7564951	7565943	-	993	14.555	12.4398	13.6192	82.3274	66.3006	90.8112	6.33073	1.8728	5.47007	0.923847	0.598271	2.53295	O0L34_g9319	Q9VM35	Ubiquitin-conjugating enzyme E2Q-like protein CG4502	NP_723260.1;NP_609103.1	uncharacterized protein Dmel_CG4502, isoform B;uncharacterized protein Dmel_CG4502, isoform A	PF00179	Ubiquitin-conjugating enzyme	IPR000608;IPR016135	Ubiquitin-conjugating enzyme E2;Ubiquitin-conjugating enzyme/RWD-like	KOG0897	Predicted ubiquitin-conjugating enzyme	GO:0016740;GO:0005575;GO:0003674;GO:0016567;GO:0000209;GO:0005634;GO:0061631;GO:0008150;GO:0005524	molecular_function;cellular_component;molecular_function;biological_process;biological_process;cellular_component;molecular_function;biological_process;molecular_function	Catalysis of the transfer of a group, e.g. a methyl group, glycosyl group, acyl group, phosphorus-containing, or other groups, from one compound (generally regarded as the donor) to another compound (generally regarded as the acceptor). Transferase is the systematic name for any enzyme of EC class 2.;A location, relative to cellular compartments and structures, occupied by a macromolecular machin…	K10582	ko04120	Ubiquitin mediated proteolysis
O0L34_g9664	O0L34_g9664	JAQAHW010000012.1	5456359	5459801	+	1590	2.82801	2.22678	2.59217	2.07104	2.58791	1.63516	2.63581	3.84998	4.13742	2.39442	2.32485	1.28262	O0L34_g9664	-	-	-	-	-	-	-	-	-	-	-	-	-	-	-	-
O0L34_g15923	O0L34_g15923	JAQAHW010000028.1	5322673	5350801	-	15114	8.01996	8.21467	4.6529	6.53149	6.30712	7.67297	3.44685	3.45549	5.29497	1.63579	2.93491	2.01499	O0L34_g15923	-	-	-	-	-	-	-	-	-	-	-	-	-	-	-	-
O0L34_g11723	O0L34_g11723	JAQAHW010000039.1	313183	326419	+	1659	21.5282	13.7535	32.9954	18.0367	14.1789	11.135	17.7535	29.7057	21.9367	6.02739	13.4485	14.7513	O0L34_g11723	Q9V3U0	Long-chain-fatty-acid--CoA ligase heimdall	NP_609696.1	heimdall	PF00501	AMP-binding enzyme	IPR000873;IPR042099	AMP-dependent synthetase/ligase domain;ANL, N-terminal domain	KOG1256	Long-chain acyl-CoA synthetases (AMP-forming)	GO:0006631;GO:0001676;GO:0045938;GO:0042759;GO:0015645;GO:0070328;GO:0004467;GO:0006633;GO:0016874;GO:0070050;GO:0005737;GO:0007498;GO:0005524	biological_process;biological_process;biological_process;biological_process;molecular_function;biological_process;molecular_function;biological_process;molecular_function;biological_process;cellular_component;biological_process;molecular_function	The chemical reactions and pathways involving fatty acids, aliphatic monocarboxylic acids liberated from naturally occurring fats and oils by hydrolysis.;The chemical reactions and pathways involving a long-chain fatty acid. A long-chain fatty acid has an aliphatic tail containing 13 to 22 carbons.;Any process that activates or increases the duration or quality of sleep, a readily reversible stat…	K15013	ko01212;ko04920;ko00071;ko01100;ko03320;ko00061	Fatty acid metabolism;Adipocytokine signaling pathway;Fatty acid degradation;Metabolic pathways;PPAR signaling pathway;Fatty acid biosynthesis
O0L34_g3419	O0L34_g3419	JAQAHW010000032.1	271012	287160	+	2211	0.464848	0.391441	0.582535	1.68361	1.51986	1.05212	1.92182	0.245323	1.61051	0.373425	0.149275	0.307458	O0L34_g3419	Q9VN93	Putative cysteine proteinase CG12163	NP_730902.2;NP_730901.1;NP_649521.1	cathepsin F, isoform C;cathepsin F, isoform A;cathepsin F, isoform B	PF08246;PF00112	Cathepsin propeptide inhibitor domain (I29);Papain family cysteine protease	IPR000169;IPR000668;IPR013128;IPR013201;IPR025660;IPR025661;IPR038765;IPR039417;IPR046350	Cysteine peptidase, cysteine active site;Peptidase C1A, papain C-terminal;Peptidase C1A;Cathepsin propeptide inhibitor domain (I29);Cysteine peptidase, histidine active site;Cysteine peptidase, asparagine active site;Papain-like cysteine peptidase superfamily;Papain-like cysteine endopeptidase;Cystatin superfamily	KOG1542	Cysteine proteinase Cathepsin F	GO:0005615;GO:0051603;GO:0098595;GO:0004197;GO:0006508;GO:0045169;GO:0008234	cellular_component;biological_process;cellular_component;molecular_function;biological_process;cellular_component;molecular_function	That part of a multicellular organism outside the cells proper, usually taken to be outside the plasma membranes, and occupied by fluid.;The hydrolysis of a peptide bond or bonds within a protein as part of the chemical reactions and pathways resulting in the breakdown of a protein by individual cells.;The space between the membrane of an oocyte and a surrounding membranous structure (zona pelluc…	K01373	ko04142;ko04210	Lysosome;Apoptosis
O0L34_g12244	O0L34_g12244	JAQAHW010000024.1	7605732	7657175	-	3018	2.38385	1.01674	3.52083	2.6566	2.15874	1.99497	2.68086	1.7459	1.13987	1.09429	0.940489	1.03613	O0L34_g12244	-	-	-	-	-	-	-	-	-	-	-	-	-	-	-	-
O0L34_g17794	O0L34_g17794	JAQAHW010000050.1	3296102	3311491	+	2862	1.50378	0.989681	1.10257	0.875439	1.24603	0.932327	0.528789	0.622711	0.906773	0.528888	0.34596	0.356283	O0L34_g17794	Q9VUY4	isoleucine--tRNA ligase	NP_648837.2	Isoleucyl-tRNA synthetase, mitochondrial	PF08264;PF00133	Anticodon-binding domain of tRNA ligase;tRNA synthetases class I (I, L, M and V)	IPR001412;IPR002300;IPR002301;IPR009008;IPR009080;IPR013155;IPR014729;IPR033708	Aminoacyl-tRNA synthetase, class I, conserved site;Aminoacyl-tRNA synthetase, class Ia;Isoleucine-tRNA ligase;Valyl/Leucyl/Isoleucyl-tRNA synthetase, editing domain;Aminoacyl-tRNA synthetase, class Ia, anticodon-binding;Methionyl/Valyl/Leucyl/Isoleucyl-tRNA synthetase, anticodon-binding;Rossmann-like alpha/beta/alpha sandwich fold;Isoleucyl tRNA synthetase type 1, anticodon-binding domain	KOG0433	Isoleucyl-tRNA synthetase	GO:0006412;GO:0106074;GO:0032543;GO:0005524;GO:0004822;GO:0000049;GO:0005739;GO:0004812;GO:0002161;GO:0006428	biological_process;biological_process;biological_process;molecular_function;molecular_function;molecular_function;cellular_component;molecular_function;molecular_function;biological_process	The cellular metabolic process in which a protein is formed, using the sequence of a mature mRNA or circRNA molecule to specify the sequence of amino acids in a polypeptide chain. Translation is mediated by the ribosome, and begins with the formation of a ternary complex between aminoacylated initiator methionine tRNA, GTP, and initiation factor 2, which subsequently associates with the small sub…	K01870	ko00970	Aminoacyl-tRNA biosynthesis
O0L34_g8465	O0L34_g8465	JAQAHW010000047.1	1172857	1173816	+	885	8.27449	7.02338	9.45978	9.38301	9.14396	7.34435	13.0227	12.1703	13.3663	10.5732	7.01115	4.22468	O0L34_g8465	A1Z934	SD19268p	NP_610805.1	uncharacterized protein Dmel_CG8778	PF00378	Enoyl-CoA hydratase/isomerase	IPR001753;IPR014748;IPR018376;IPR029045	Enoyl-CoA hydratase/isomerase;Enoyl-CoA hydratase, C-terminal;Enoyl-CoA hydratase/isomerase, conserved site;ClpP/crotonase-like domain superfamily	KOG1679	Enoyl-CoA hydratase	GO:0006635;GO:0016829;GO:0016836;GO:0003824;GO:0004490;GO:0005739;GO:0009631	biological_process;molecular_function;molecular_function;molecular_function;molecular_function;cellular_component;biological_process	A fatty acid oxidation process that results in the complete oxidation of a long-chain fatty acid. Fatty acid beta-oxidation begins with the addition of coenzyme A to a fatty acid, and occurs by successive cycles of reactions during each of which the fatty acid is shortened by a two-carbon fragment removed as acetyl coenzyme A; the cycle continues until only two or three carbons remain (as acetyl-…	K05607	ko00280;ko01100	Valine, leucine and isoleucine degradation;Metabolic pathways
O0L34_g7892	O0L34_g7892	JAQAHW010000011.1	11413217	11416118	-	579	1.44226	4.62022	3.78165	14.0946	10.4232	9.92599	5.22762	6.55762	3.23134	1.02987	2.96414	1.99593	O0L34_g7892	-	-	-	-	-	-	-	-	-	-	-	-	-	-	-	-
O0L34_g14781	O0L34_g14781	JAQAHW010000036.1	2304906	2305638	-	444	20.11	15.9486	23.0619	65.4592	73.5224	51.622	25.1708	13.9616	26.7783	10.8474	13.6776	6.88975	O0L34_g14781	-	-	-	-	-	-	-	-	-	-	-	-	-	-	-	-
O0L34_g3692	O0L34_g3692	JAQAHW010000059.1	1501184	1503773	-	1527	9.84366	4.12205	12.7786	7.87586	5.5241	3.27082	15.4763	11.0116	13.3591	7.05908	9.98568	5.52022	O0L34_g3692	P08171	Esterase-6	NP_788500.1;NP_001261749.1	esterase 6, isoform A;esterase 6, isoform B	PF00135	Carboxylesterase family	IPR002018;IPR019819;IPR019826;IPR029058	Carboxylesterase, type B;Carboxylesterase type B, conserved site;Carboxylesterase type B, active site;Alpha/Beta hydrolase fold	KOG1516	Carboxylesterase and related proteins	GO:0042811;GO:0007619;GO:0007618;GO:0005615;GO:0052689;GO:0030728;GO:0019953;GO:0017171;GO:0005576;GO:0046008;GO:0046662;GO:0106435;GO:1990834;GO:0008233;GO:0034338;GO:0046692;GO:0046693	biological_process;biological_process;biological_process;cellular_component;molecular_function;biological_process;biological_process;molecular_function;cellular_component;biological_process;biological_process;molecular_function;biological_process;molecular_function;molecular_function;biological_process;biological_process	The chemical reactions and pathways resulting in the formation of pheromones, a substance that is secreted and released by an organism and detected by a second organism of the same or a closely related species, in which it causes a specific reaction, such as a definite behavioral reaction or a developmental process.;The behavior of an organism for the purpose of attracting sexual partners.;The pa…	K01044	ko00983	Drug metabolism - other enzymes
O0L34_g8924	O0L34_g8924	JAQAHW010000007.1	13454754	13455209	+	456	93.5369	73.6759	109.874	85.7147	94.8987	75.9204	80.2906	55.0565	48.5737	33.7982	38.3606	17.591	O0L34_g8924	-	-	-	-	-	-	-	-	-	-	-	-	-	-	-	-
O0L34_g19406	O0L34_g19406	JAQAHW010000061.1	1773980	1774714	+	735	0.0873962	0.107047	0	0.584375	1.39959	1.02395	2.37582	0.105424	2.21705	0	0.269425	0	O0L34_g19406	-	-	-	-	-	-	-	-	-	-	-	-	-	-	-	-
O0L34_g11198	O0L34_g11198	JAQAHW010000008.1	4086913	4106985	-	1131	27.6028	6.40011	32.1142	59.4967	40.5657	47.0036	21.3582	9.86571	21.345	7.82734	6.47836	13.1029	O0L34_g11198	Q9VA92	RH14937p	NP_651781.1	uncharacterized protein Dmel_CG9743	PF00487	Fatty acid desaturase	IPR005804;IPR015876	Fatty acid desaturase domain;Acyl-CoA desaturase	KOG1600	Fatty acid desaturase	GO:0016717;GO:0004768;GO:0006636;GO:0016020;GO:0006629;GO:0005506;GO:0016491;GO:0006633;GO:0005789	molecular_function;molecular_function;biological_process;cellular_component;biological_process;molecular_function;molecular_function;biological_process;cellular_component	Catalysis of an oxidation-reduction (redox) reaction in which hydrogen or electrons are transferred from each of two donors, and molecular oxygen is reduced to two molecules of water.;Catalysis of the reaction: 2 Fe(II)-[cytochrome b5] + 2 H+ + O2 + octadecanoyl-CoA = (9Z)-octadecenoyl-CoA + 2 Fe(III)-[cytochrome b5] + 2 H2O.;The chemical reactions and pathways resulting in the formation of an un…	K00507	ko01040;ko04212;ko03320;ko01212;ko01100;ko04152	Biosynthesis of unsaturated fatty acids;Longevity regulating pathway - worm;PPAR signaling pathway;Fatty acid metabolism;Metabolic pathways;AMPK signaling pathway
O0L34_g16334	O0L34_g16334	JAQAHW010000014.1	6867504	6869439	-	321	7958.89	7177.5	6790.81	2048.78	2849.16	3238.9	9175.75	9868.84	12075.9	4843.11	8022.28	5418.62	O0L34_g16334	-	-	-	-	-	-	-	-	-	-	-	-	-	-	-	-
O0L34_g9299	O0L34_g9299	JAQAHW010000018.1	7073240	7075189	+	1950	14.5931	10.0871	17.4704	13.5463	21.4883	19.0519	6.9849	9.73554	10.0279	2.77566	0.169254	3.4861	O0L34_g9299	O97125	Heat shock protein 68	NP_524474.1	heat shock protein 68	PF00012	Hsp70 protein	IPR013126;IPR018181;IPR029047;IPR029048;IPR043129	Heat shock protein 70 family;Heat shock protein 70, conserved site;Heat shock protein 70kD, peptide-binding domain superfamily;Heat shock protein 70kD, C-terminal domain superfamily;ATPase, nucleotide binding domain	KOG0101	Molecular chaperones HSP70/HSC70, HSP70 superfamily	GO:0031072;GO:0140662;GO:0008340;GO:0051085;GO:0042026;GO:0044183;GO:0016887;GO:0042594;GO:0006950;GO:0005634;GO:0005737;GO:0005524	molecular_function;molecular_function;biological_process;biological_process;biological_process;molecular_function;molecular_function;biological_process;biological_process;cellular_component;cellular_component;molecular_function	Binding to a heat shock protein, a protein synthesized or activated in response to heat shock.;Binding to a protein or a protein-containing complex to assist the protein folding process, driven by ATP hydrolysis.;The pathways that regulate the duration of the adult phase of the life-cycle of an animal.;The process of assisting in the correct posttranslational noncovalent assembly of proteins, whi…	K03283	ko03040;ko04213;ko05145;ko04915;ko04141;ko05134;ko05162;ko04612;ko04010;ko04144	Spliceosome;Longevity regulating pathway - multiple species;Toxoplasmosis;Estrogen signaling pathway;Protein processing in endoplasmic reticulum;Legionellosis;Measles;Antigen processing and presentation;MAPK signaling pathway;Endocytosis
O0L34_g13077	O0L34_g13077	JAQAHW010000054.1	3005903	3010623	-	799	0.401979	0.492363	0.886598	0.895944	0.772487	0.685041	1.31131	1.4547	0.90643	0.861121	0.578304	0.59556	O0L34_g13077	P23757	Paired box pox-meso protein	NP_001036687.1	Pox meso	PF00292	'Paired box' domain	IPR001523;IPR009057;IPR036388;IPR043182;IPR043565	Paired domain;Homeobox-like domain superfamily;Winged helix-like DNA-binding domain superfamily;Paired DNA-binding domain;PAX family	KOG3517	Transcription factor PAX1/9	GO:0000978;GO:0048813;GO:0003677;GO:0000981;GO:0007526;GO:0006355;GO:0005634;GO:0006357	molecular_function;biological_process;molecular_function;molecular_function;biological_process;biological_process;cellular_component;biological_process	Binding to a specific upstream regulatory DNA sequence (transcription factor recognition sequence or binding site) located in cis relative to the transcription start site (i.e., on the same strand of DNA) of a gene transcribed by RNA polymerase II.;The process in which the anatomical structures of a dendrite are generated and organized.;Any molecular function by which a gene product interacts sel…	K09382	-	-
O0L34_g1739	O0L34_g1739	JAQAHW010000019.1	4174760	4178979	-	1143	151.346	162.04	156.97	109.978	126.899	111.457	203.242	225.817	285.819	65.8138	138.66	162.959	O0L34_g1739	Q4V447	IP10822p (Fragment)	-	-	PF01522	Polysaccharide deacetylase	IPR002509;IPR011330	NodB homology domain;Glycoside hydrolase/deacetylase, beta/alpha-barrel	-	-	GO:0016810;GO:0005975	molecular_function;biological_process	Catalysis of the hydrolysis of any carbon-nitrogen bond, C-N, with the exception of peptide bonds.;The chemical reactions and pathways involving carbohydrates, any of a group of organic compounds based of the general formula Cx(H2O)y.	-	-	-
O0L34_g664	O0L34_g664	JAQAHW010000002.1	1313749	1317770	-	906	346.564	271.818	305.648	437.97	418.064	391.556	313.909	250.507	298.901	162.516	165.824	60.7758	O0L34_g664	-	-	-	-	-	-	-	-	-	-	-	-	-	-	-	-
O0L34_g17454	O0L34_g17454	JAQAHW010000013.1	16080858	16089367	-	1551	73.7619	57.7289	80.634	36.7391	33.914	30.4817	72.0932	111.959	94.0123	50.867	56.0504	20.9065	O0L34_g17454	Q9VJ46	UDP-glucuronosyltransferase	NP_609910.1;NP_001246084.1;NP_001246083.1;NP_001246082.2	UDP-glycosyltransferase family 36 member D1, isoform A;UDP-glycosyltransferase family 36 member D1, isoform D;UDP-glycosyltransferase family 36 member D1, isoform C;UDP-glycosyltransferase family 36 member D1, isoform E	PF00201	UDP-glucoronosyl and UDP-glucosyl transferase	IPR002213;IPR035595	UDP-glucuronosyl/UDP-glucosyltransferase;UDP-glycosyltransferase family, conserved site	KOG1192	UDP-glucuronosyl and UDP-glucosyl transferase	GO:0015020;GO:0008194;GO:0016020;GO:0016757	molecular_function;molecular_function;cellular_component;molecular_function	Catalysis of the reaction: UDP-glucuronate + acceptor = UDP + acceptor beta-D-glucuronoside.;Catalysis of the transfer of a glycosyl group from a UDP-sugar to a small hydrophobic molecule.;A lipid bilayer along with all the proteins and protein complexes embedded in it and attached to it.;Catalysis of the transfer of a glycosyl group from one compound (donor) to another (acceptor).	K00699	ko00983;ko01100;ko00053;ko00860;ko00982;ko00040;ko00830;ko00140;ko05204;ko00980;ko01110	Drug metabolism - other enzymes;Metabolic pathways;Ascorbate and aldarate metabolism;Porphyrin and chlorophyll metabolism;Drug metabolism - cytochrome P450;Pentose and glucuronate interconversions;Retinol metabolism;Steroid hormone biosynthesis;Chemical carcinogenesis;Metabolism of xenobiotics by cytochrome P450;Biosynthesis of secondary metabolites
O0L34_g4051	O0L34_g4051	JAQAHW010000020.1	9588941	9589808	-	324	574.954	604.668	628.887	536.673	489.371	470.693	542.372	717.472	639.855	417.635	454.73	228.904	O0L34_g4051	Q24407	ATP synthase-coupling factor 6, mitochondrial	NP_477194.1;NP_001247264.1;NP_001262873.1	ATP synthase, coupling factor 6, isoform A;ATP synthase, coupling factor 6, isoform B;ATP synthase, coupling factor 6, isoform C	PF05511	Mitochondrial ATP synthase coupling factor 6	IPR008387;IPR036204	ATP synthase-coupling factor 6, mitochondrial;ATP synthase-coupling factor 6 superfamily, mitochondrial	KOG4634	Mitochondrial F1F0-ATP synthase, subunit Cf6 (coupling factor 6)	GO:0005739;GO:0045263;GO:0015986;GO:1902600;GO:0046933;GO:0000276;GO:0005753;GO:0005743;GO:0015078	cellular_component;cellular_component;biological_process;biological_process;molecular_function;cellular_component;cellular_component;cellular_component;molecular_function	A semiautonomous, self replicating organelle that occurs in varying numbers, shapes, and sizes in the cytoplasm of virtually all eukaryotic cells. It is notably the site of tissue respiration.;All non-F1 subunits of a hydrogen-transporting ATP synthase, including integral and peripheral membrane proteins.;The transport of protons across a membrane to generate an electrochemical gradient (proton-m…	K02131	ko00190;ko04714;ko01100;ko05010;ko05012;ko05016	Oxidative phosphorylation;Thermogenesis;Metabolic pathways;Alzheimer disease;Parkinson disease;Huntington disease
O0L34_g1717	O0L34_g1717	JAQAHW010000019.1	2958002	2960681	+	519	4337	2939.19	6137.16	6176.8	7016.4	6040.6	213.315	75.6953	150.36	68.8477	53.4179	18.3373	O0L34_g1717	-	-	-	-	-	-	-	-	-	-	-	-	-	-	-	-
O0L34_g9426	O0L34_g9426	JAQAHW010000018.1	11466383	11470004	-	801	8377.57	5629.77	11831.5	10080.8	12508.9	10359.8	5075.97	1804.06	3946.39	2260.18	922.728	1697.18	O0L34_g9426	-	-	-	-	-	-	-	-	-	-	-	-	-	-	-	-
O0L34_g791	O0L34_g791	JAQAHW010000002.1	4807527	4810505	-	2190	0.90928	0.610755	0.911588	0.523002	0.845503	0.374895	0.691048	0.530733	0.440936	0.251337	0.120565	0.434568	O0L34_g791	-	-	-	-	-	-	-	-	-	-	-	-	-	-	-	-
O0L34_g9224	O0L34_g9224	JAQAHW010000018.1	4127810	4130311	+	2502	15.43	16.3208	9.85808	22.0881	22.0102	19.7161	8.37518	5.94624	10.879	3.64826	6.06799	4.94491	O0L34_g9224	-	-	-	-	-	-	-	-	-	-	-	-	-	-	-	-
O0L34_g2131	O0L34_g2131	JAQAHW010000027.1	6804961	6805881	-	921	2.92934	4.44228	4.40516	6.83991	7.66961	4.6058	1.64321	3.36534	3.73521	1.24509	1.93512	1.32858	O0L34_g2131	-	-	-	-	-	-	-	-	-	-	-	-	-	-	-	-
O0L34_g11570	O0L34_g11570	JAQAHW010000008.1	14711289	14722837	+	2079	7.32274	6.13088	8.61135	5.78472	6.16854	6.12113	7.41943	7.49152	11.3217	4.8318	6.76285	3.76026	O0L34_g11570	Q9VWG4	Nose resistant-to-fluoxetine protein N-terminal domain-containing protein	NP_608323.1	uncharacterized protein Dmel_CG14205	PF01757;PF20146	Acyltransferase family;Nose resistant-to-fluoxetine protein, N-terminal domain	IPR002656;IPR006621	Acyltransferase 3 domain;Nose resistant-to-fluoxetine protein, N-terminal	KOG3700	Predicted acyltransferase	GO:0016746;GO:0016020;GO:0016747	molecular_function;cellular_component;molecular_function	Catalysis of the transfer of an acyl group from one compound (donor) to another (acceptor).;A lipid bilayer along with all the proteins and protein complexes embedded in it and attached to it.;Catalysis of the transfer of an acyl group, other than amino-acyl, from one compound (donor) to another (acceptor).	-	-	-
O0L34_g14773	O0L34_g14773	JAQAHW010000036.1	2196236	2197876	-	771	285.272	252.163	244.066	349.295	370.651	221.051	208.596	193.366	198.907	117.915	141.607	58.5447	O0L34_g14773	-	-	-	-	-	-	-	-	-	-	-	-	-	-	-	-
O0L34_g1910	O0L34_g1910	JAQAHW010000019.1	10693438	10699282	+	1389	22.7995	19.8257	24.2019	23.3981	18.9594	20.0477	15.5471	23.5418	19.0314	9.93994	14.9222	6.65596	O0L34_g1910	Q7JRC3	Epoxide hydrolase	NP_611385.1	juvenile hormone epoxide hydrolase 1	PF06441	Epoxide hydrolase N terminus	IPR000639;IPR010497;IPR016292;IPR029058	Epoxide hydrolase-like;Epoxide hydrolase, N-terminal;Epoxide hydrolase;Alpha/Beta hydrolase fold	KOG2565	Predicted hydrolases or acyltransferases (alpha/beta hydrolase superfamily)	GO:0017171;GO:0009056;GO:0016787;GO:0004301;GO:0008096;GO:0016020;GO:0005783;GO:0033961;GO:0005515;GO:0008233;GO:0097176;GO:0006719;GO:0005789;GO:0016803	molecular_function;biological_process;molecular_function;molecular_function;molecular_function;cellular_component;cellular_component;molecular_function;molecular_function;molecular_function;biological_process;biological_process;cellular_component;molecular_function	Catalysis of the hydrolysis of a substrate by a catalytic mechanism that involves a catalytic triad consisting of a serine nucleophile that is activated by a proton relay involving an acidic residue (e.g. aspartate or glutamate) and a basic residue (usually histidine).;The chemical reactions and pathways resulting in the breakdown of substances, including the breakdown of carbon compounds with th…	K10719	ko00981	Insect hormone biosynthesis
O0L34_g11976	O0L34_g11976	JAQAHW010000053.1	1459466	1465612	-	390	3.62358	1.81568	3.1374	8.44347	4.57198	4.56123	1.64175	2.98027	3.40454	1.88181	1.01553	1.39444	O0L34_g11976	-	-	-	-	-	-	-	-	-	-	-	-	-	-	-	-
O0L34_g3312	O0L34_g3312	JAQAHW010000001.1	33357213	33357680	+	468	156.473	109.614	159.484	216.899	188.448	188.151	50.8694	26.988	41.3961	33.9117	14.6687	24.2574	O0L34_g3312	-	-	-	-	-	-	-	-	-	-	-	-	-	-	-	-
O0L34_g10972	O0L34_g10972	JAQAHW010000029.1	2933611	2944522	+	954	0.404001	0.24742	0.472531	0.525263	1.22207	0.860609	2.07448	1.94936	0.316316	0.384646	0.0691921	0.498797	O0L34_g10972	-	-	-	-	-	-	-	-	-	-	-	-	-	-	-	-
O0L34_g16232	O0L34_g16232	JAQAHW010000014.1	4893041	4894645	+	1395	483.13	586.29	474.754	1059.88	850.781	1460.52	752.358	342.165	712.859	164.504	341.592	332.341	O0L34_g16232	Q9V4U9	Probable cytochrome P450 6a13	NP_610390.1	cytochrome P450 6a13	PF00067	Cytochrome P450	IPR001128;IPR002401;IPR017972;IPR036396	Cytochrome P450;Cytochrome P450, E-class, group I;Cytochrome P450, conserved site;Cytochrome P450 superfamily	KOG0158	Cytochrome P450 CYP3/CYP5/CYP6/CYP9 subfamilies	GO:0046872;GO:0005789;GO:0005783;GO:0042742;GO:0016705;GO:0020037;GO:0005506;GO:0016020;GO:0004497	molecular_function;cellular_component;cellular_component;biological_process;molecular_function;molecular_function;molecular_function;cellular_component;molecular_function	Binding to a metal ion.;The lipid bilayer surrounding the endoplasmic reticulum.;The irregular network of unit membranes, visible only by electron microscopy, that occurs in the cytoplasm of many eukaryotic cells. The membranes form a complex meshwork of tubular channels, which are often expanded into slitlike cavities called cisternae. The ER takes two forms, rough (or granular), with ribosomes …	K14999	-	-
O0L34_g15209	O0L34_g15209	JAQAHW010000026.1	7490339	7490881	-	543	36.7909	39.4123	34.2751	14.8973	13.5139	4.66203	208.389	156.544	133.266	28.4675	84.0007	101.906	O0L34_g15209	-	-	-	-	-	-	-	-	-	-	-	-	-	-	-	-
O0L34_g7405	O0L34_g7405	JAQAHW010000003.1	19023686	19025065	-	1380	7.21494	1.31133	9.42656	12.1385	8.79609	10.7585	3.03691	1.17915	2.44911	1.52897	0.669659	1.18224	O0L34_g7405	-	-	-	-	-	-	-	-	-	-	-	-	-	-	-	-
O0L34_g2685	O0L34_g2685	JAQAHW010000001.1	15042590	15067841	+	3600	26.3012	27.2975	26.6899	30.6427	32.2325	30.3892	23.4932	17.4346	25.6501	13.2638	16.6307	8.02528	O0L34_g2685	Q00449	Multidrug resistance protein homolog 49	NP_001163132.1;NP_523724.2	multi drug resistance 49, isoform B;multi drug resistance 49, isoform A	PF00664	ABC transporter transmembrane region	IPR003439;IPR003593;IPR011527;IPR017871;IPR027417;IPR036640;IPR039421	ABC transporter-like, ATP-binding domain;AAA+ ATPase domain;ABC transporter type 1, transmembrane domain;ABC transporter-like, conserved site;P-loop containing nucleoside triphosphate hydrolase;ABC transporter type 1, transmembrane domain superfamily;Type 1 protein exporter	KOG0055	Multidrug/pheromone exporter, ABC superfamily	GO:0005886;GO:0001666;GO:0043190;GO:0008559;GO:0009636;GO:0042910;GO:0097254;GO:0015562;GO:0055085;GO:0016887;GO:0016020;GO:0042908;GO:0140359;GO:0042626;GO:0006855;GO:0017085;GO:0008354;GO:0005524	cellular_component;biological_process;cellular_component;molecular_function;biological_process;molecular_function;biological_process;molecular_function;biological_process;molecular_function;cellular_component;biological_process;molecular_function;molecular_function;biological_process;biological_process;biological_process;molecular_function	The membrane surrounding a cell that separates the cell from its external environment. It consists of a phospholipid bilayer and associated proteins.;Any process that results in a change in state or activity of a cell or an organism (in terms of movement, secretion, enzyme production, gene expression, etc.) as a result of a stimulus indicating lowered oxygen tension. Hypoxia, defined as a decline…	K05658	ko04976;ko05206;ko05226;ko02010	Bile secretion;MicroRNAs in cancer;Gastric cancer;ABC transporters
O0L34_g826	O0L34_g826	JAQAHW010000002.1	6365365	6371412	+	645	4.4816	4.39142	4.89235	3.99549	3.50873	3.18225	3.51952	6.12688	3.27498	2.27567	3.17254	1.79169	O0L34_g826	Q9VAI1	Complex I intermediate-associated protein 30, mitochondrial	NP_651718.1	complex I intermediate-associated protein, 30 kDa	-	-	IPR008979;IPR013857;IPR039131	Galactose-binding-like domain superfamily;NADH:ubiquinone oxidoreductase intermediate-associated protein 30;Complex I intermediate-associated protein 30, mitochondrial	KOG2435	Uncharacterized conserved protein	GO:0007005;GO:0001666;GO:0009408;GO:0006120;GO:1990204;GO:0042594;GO:0055093;GO:0005739;GO:0051082;GO:0032981	biological_process;biological_process;biological_process;biological_process;cellular_component;biological_process;biological_process;cellular_component;molecular_function;biological_process	A process that is carried out at the cellular level which results in the assembly, arrangement of constituent parts, or disassembly of a mitochondrion; includes mitochondrial morphogenesis and distribution, and replication of the mitochondrial genome as well as synthesis of new mitochondrial components.;Any process that results in a change in state or activity of a cell or an organism (in terms o…	K18159	ko04714	Thermogenesis
O0L34_g16230	O0L34_g16230	JAQAHW010000014.1	4833414	4835187	-	1536	23.6286	30.3245	52.8275	107.286	69.7405	129.264	121.834	54.3821	97.8381	4.12105	26.2576	34.7418	O0L34_g16230	Q9V4U9	Probable cytochrome P450 6a13	NP_610390.1	cytochrome P450 6a13	PF00067	Cytochrome P450	IPR001128;IPR002401;IPR017972;IPR036396	Cytochrome P450;Cytochrome P450, E-class, group I;Cytochrome P450, conserved site;Cytochrome P450 superfamily	KOG0158	Cytochrome P450 CYP3/CYP5/CYP6/CYP9 subfamilies	GO:0046872;GO:0005789;GO:0005783;GO:0042742;GO:0016705;GO:0020037;GO:0005506;GO:0016020;GO:0004497	molecular_function;cellular_component;cellular_component;biological_process;molecular_function;molecular_function;molecular_function;cellular_component;molecular_function	Binding to a metal ion.;The lipid bilayer surrounding the endoplasmic reticulum.;The irregular network of unit membranes, visible only by electron microscopy, that occurs in the cytoplasm of many eukaryotic cells. The membranes form a complex meshwork of tubular channels, which are often expanded into slitlike cavities called cisternae. The ER takes two forms, rough (or granular), with ribosomes …	K14999	-	-
O0L34_g10313	O0L34_g10313	JAQAHW010000033.1	355252	362052	-	1608	73.3044	83.0834	67.2828	114.858	100.353	98.7557	95.6008	66.5	110.76	53.9132	65.9682	31.9179	O0L34_g10313	Q9V3U0	Long-chain-fatty-acid--CoA ligase heimdall	NP_609696.1	heimdall	PF00501	AMP-binding enzyme	IPR000873;IPR042099	AMP-dependent synthetase/ligase domain;ANL, N-terminal domain	KOG1256	Long-chain acyl-CoA synthetases (AMP-forming)	GO:0006631;GO:0001676;GO:0045938;GO:0042759;GO:0015645;GO:0070328;GO:0004467;GO:0006633;GO:0016874;GO:0070050;GO:0005737;GO:0007498;GO:0005524	biological_process;biological_process;biological_process;biological_process;molecular_function;biological_process;molecular_function;biological_process;molecular_function;biological_process;cellular_component;biological_process;molecular_function	The chemical reactions and pathways involving fatty acids, aliphatic monocarboxylic acids liberated from naturally occurring fats and oils by hydrolysis.;The chemical reactions and pathways involving a long-chain fatty acid. A long-chain fatty acid has an aliphatic tail containing 13 to 22 carbons.;Any process that activates or increases the duration or quality of sleep, a readily reversible stat…	K15013	ko01212;ko04920;ko00071;ko01100;ko03320;ko00061	Fatty acid metabolism;Adipocytokine signaling pathway;Fatty acid degradation;Metabolic pathways;PPAR signaling pathway;Fatty acid biosynthesis
O0L34_g14708	O0L34_g14708	JAQAHW010000031.1	7008812	7020118	-	828	119.939	107.757	117.132	102.364	76.3653	107.585	110.721	106.217	133.462	77.8887	88.3312	40.8858	O0L34_g14708	P42280	Trypsin zeta	NP_523691.1	zetaTrypsin	PF00089	Trypsin	IPR001254;IPR001314;IPR009003;IPR018114;IPR033116;IPR043504	Serine proteases, trypsin domain;Peptidase S1A, chymotrypsin family;Peptidase S1, PA clan;Serine proteases, trypsin family, histidine active site;Serine proteases, trypsin family, serine active site;Peptidase S1, PA clan, chymotrypsin-like fold	KOG3627	Trypsin	GO:0008236;GO:0017171;GO:0005576;GO:0006508;GO:0004252	molecular_function;molecular_function;cellular_component;biological_process;molecular_function	Catalysis of the hydrolysis of peptide bonds in a polypeptide chain by a catalytic mechanism that involves a catalytic triad consisting of a serine nucleophile that is activated by a proton relay involving an acidic residue (e.g. aspartate or glutamate) and a basic residue (usually histidine).;Catalysis of the hydrolysis of a substrate by a catalytic mechanism that involves a catalytic triad cons…	K01312	ko04974;ko05164;ko04080;ko04972	Protein digestion and absorption;Influenza A;Neuroactive ligand-receptor interaction;Pancreatic secretion
O0L34_g3571	O0L34_g3571	JAQAHW010000032.1	4721555	4731992	+	381	618.758	963.568	686.587	564.044	721.257	551.478	2461.52	1918.67	2323.36	1278.07	1400.4	448.554	O0L34_g3571	-	-	-	-	-	-	-	-	-	-	-	-	-	-	-	-
O0L34_g3773	O0L34_g3773	JAQAHW010000020.1	1242628	1242987	-	360	5.17458	4.37109	4.47217	6.76089	5.71497	4.18113	4.85063	6.242	3.68825	1.27414	3.30046	3.02128	O0L34_g3773	-	-	-	-	-	-	-	-	-	-	-	-	-	-	-	-
O0L34_g14409	O0L34_g14409	JAQAHW010000043.1	4031744	4034617	-	597	2.15197	2.50404	0.862972	2.39819	2.52722	0.802226	4.3875	6.10031	4.14485	2.45864	0.442273	3.64376	O0L34_g14409	Q9W077	Cuticular protein 62Bc, isoform A	NP_001261293.1;NP_647668.1	cuticular protein 62Bc, isoform B;cuticular protein 62Bc, isoform A	PF00379	Insect cuticle protein	IPR000618;IPR031311	Insect cuticle protein;Chitin-binding type R&R consensus	ENOG502SGA3	-	GO:0031012;GO:0040003;GO:0008010;GO:0062129;GO:0042302	cellular_component;biological_process;molecular_function;cellular_component;molecular_function	A structure lying external to one or more cells, which provides structural support, biochemical or biomechanical cues for cells or tissues.;Synthesis and deposition of a chitin-based noncellular, hardened, or membranous secretion from an epithelial sheet. An example of this process is found in Drosophila melanogaster.;The action of a molecule that contributes to the structural integrity of the ch…	-	-	-
O0L34_g11409	O0L34_g11409	JAQAHW010000008.1	9050867	9056338	+	1341	53.4104	70.9349	44.7577	47.9375	71.239	41.5817	28.6046	92.0483	70.3445	32.1528	38.9853	20.3785	O0L34_g11409	Q9VCR0	Uncharacterized protein, isoform A	NP_001262859.1;NP_651122.2	uncharacterized protein Dmel_CG17109, isoform B;uncharacterized protein Dmel_CG17109, isoform A	PF07687;PF01546	Peptidase dimerisation domain;Peptidase family M20/M25/M40	IPR002933;IPR010159;IPR011650;IPR036264	Peptidase M20;N-acyl-L-amino-acid amidohydrolase;Peptidase M20, dimerisation domain;Bacterial exopeptidase dimerisation domain	KOG2275	Aminoacylase ACY1 and related metalloexopeptidases	GO:0016787;GO:0005737;GO:0006520;GO:0046872;GO:0004046	molecular_function;cellular_component;biological_process;molecular_function;molecular_function	Catalysis of the hydrolysis of various bonds, e.g. C-O, C-N, C-C, phosphoric anhydride bonds, etc.;The contents of a cell excluding the plasma membrane and nucleus, but including other subcellular structures.;The chemical reactions and pathways involving amino acids, carboxylic acids containing one or more amino groups.;Binding to a metal ion.;Catalysis of the reaction: an N-acyl-L-amino acid + H…	K01436	-	-
O0L34_g6328	O0L34_g6328	JAQAHW010000044.1	2158967	2172894	+	924	1.11232	0.851512	1.04544	1.472	1.03909	1.62901	1.57488	1.00632	1.82888	0.992836	0.50007	1.17712	O0L34_g6328	Q6IDG4	RE66667p	-	-	PF03630	Fumble	IPR004567;IPR043129	Type II pantothenate kinase;ATPase, nucleotide binding domain	-	-	GO:0005524;GO:0015937;GO:0004594	molecular_function;biological_process;molecular_function	Binding to ATP, adenosine 5'-triphosphate, a universally important coenzyme and enzyme regulator.;The chemical reactions and pathways resulting in the formation of coenzyme A, 3'-phosphoadenosine-(5')diphospho(4')pantatheine, an acyl carrier in many acylation and acyl-transfer reactions in which the intermediate is a thiol ester.;Catalysis of the reaction: ATP + pantothenate = ADP + D-4'-phosphop…	-	-	-
O0L34_g1778	O0L34_g1778	JAQAHW010000019.1	5490386	5494269	-	609	0.527391	0.645974	0.951713	0.940373	0.675662	0.561728	1.91158	2.54473	0.49551	0.602549	0.433558	0.781366	O0L34_g1778	Q9W116	RE45222p	NP_611961.1	spatzle 6	-	-	IPR029034	Cystine-knot cytokine	ENOG502R34D	-	GO:0005615;GO:0045087;GO:0021556;GO:0007165;GO:0005121;GO:0008083;GO:0005576	cellular_component;biological_process;biological_process;biological_process;molecular_function;molecular_function;cellular_component	That part of a multicellular organism outside the cells proper, usually taken to be outside the plasma membranes, and occupied by fluid.;Innate immune responses are defense responses mediated by germline encoded components that directly recognize components of potential pathogens.;The process that gives rise to the central nervous system. This process pertains to the initial formation of a struct…	-	-	-
O0L34_g10032	O0L34_g10032	JAQAHW010000012.1	17105396	17106475	+	1080	1.24904	1.67559	0.238516	0.795399	1.26999	0	3.12596	1.00446	2.79413	0.806955	0.0611197	1.38475	O0L34_g10032	-	-	-	-	-	-	-	-	-	-	-	-	-	-	-	-
O0L34_g1962	O0L34_g1962	JAQAHW010000086.1	299115	309658	-	942	2.79584	4.42678	1.50402	2.96375	1.45604	2.61472	3.46032	1.5629	4.61298	1.55818	2.1022	1.44329	O0L34_g1962	Q8I099	Uncharacterized protein, isoform A	NP_730931.1;NP_649535.2	uncharacterized protein Dmel_CG2663, isoform A;uncharacterized protein Dmel_CG2663, isoform C	PF00650	CRAL/TRIO domain	IPR001251;IPR036273;IPR036865	CRAL-TRIO lipid binding domain;CRAL/TRIO, N-terminal domain superfamily;CRAL-TRIO lipid binding domain superfamily	KOG1471	Phosphatidylinositol transfer protein SEC14 and related proteins	GO:1902936;GO:0005770;GO:0120009	molecular_function;cellular_component;biological_process	Binding to phosphatidylinositol bisphosphate.;A prelysosomal endocytic organelle differentiated from early endosomes by lower lumenal pH and different protein composition. Late endosomes are more spherical than early endosomes and are mostly juxtanuclear, being concentrated near the microtubule organizing center.;The transport of lipids between membranes in which a lipid molecule is transported t…	-	-	-
O0L34_g12191	O0L34_g12191	JAQAHW010000024.1	5517524	5519122	-	1599	0.923973	2.46028	0.68467	1.43261	0.214446	1.11249	5.53317	0.581516	5.32195	1.4343	0.330253	1.36043	O0L34_g12191	-	-	-	-	-	-	-	-	-	-	-	-	-	-	-	-
O0L34_g1632	O0L34_g1632	JAQAHW010000019.1	275482	281528	+	1176	200.793	158.497	229.559	573.113	567.882	529.486	205.36	73.4018	171.308	99.7729	61.8556	102.72	O0L34_g1632	Q9VXD9	Probable G-protein coupled receptor Mth-like 1	NP_573140.1;NP_001285340.1	methuselah-like 1, isoform A;methuselah-like 1, isoform B	PF00002	7 transmembrane receptor (Secretin family)	IPR000832;IPR017981;IPR023311	GPCR, family 2, secretin-like;GPCR, family 2-like, 7TM;Methuselah ectodomain, domain 2	KOG4193	G protein-coupled receptors	GO:0005886;GO:0007186;GO:0004930;GO:0007476;GO:0007509;GO:0008340;GO:0007472;GO:0043519;GO:0042594;GO:0016020;GO:0007369;GO:0048383;GO:0070252;GO:0007166	cellular_component;biological_process;molecular_function;biological_process;biological_process;biological_process;biological_process;biological_process;biological_process;cellular_component;biological_process;biological_process;biological_process;biological_process	The membrane surrounding a cell that separates the cell from its external environment. It consists of a phospholipid bilayer and associated proteins.;The series of molecular signals initiated by a ligand binding to its receptor, in which the activated receptor promotes the exchange of GDP for GTP on the alpha-subunit of an associated heterotrimeric G-protein complex. The GTP-bound activated alpha…	K04599	-	-
O0L34_g978	O0L34_g978	JAQAHW010000002.1	8862821	8873703	-	1341	0.383214	0.645396	0.57628	0.42706	0.767111	0.510205	1.17196	1.21344	0.315042	0.410461	0.393791	0.405541	O0L34_g978	Q9VDT5	Carboxypeptidase	NP_650836.1;NP_732456.1;NP_732457.1	uncharacterized protein Dmel_CG4572, isoform B;uncharacterized protein Dmel_CG4572, isoform A;uncharacterized protein Dmel_CG4572, isoform D	PF00450	Serine carboxypeptidase	IPR001563;IPR018202;IPR029058;IPR033124	Peptidase S10, serine carboxypeptidase;Serine carboxypeptidase, serine active site;Alpha/Beta hydrolase fold;Serine carboxypeptidases, histidine active site	KOG1282	Serine carboxypeptidases (lysosomal cathepsin A)	GO:0017171;GO:0033227;GO:0004185;GO:0006508;GO:0004180	molecular_function;biological_process;molecular_function;biological_process;molecular_function	Catalysis of the hydrolysis of a substrate by a catalytic mechanism that involves a catalytic triad consisting of a serine nucleophile that is activated by a proton relay involving an acidic residue (e.g. aspartate or glutamate) and a basic residue (usually histidine).;The directed movement of dsRNA, double-stranded ribonucleic acid, into, out of or within a cell, or between cells, by means of so…	K09645	-	-
O0L34_g15196	O0L34_g15196	JAQAHW010000026.1	6558012	6558764	-	753	1.62083	2.50772	2.05257	0.950676	1.27505	0.81775	2.86013	2.05809	2.64496	1.52288	1.75323	0.451387	O0L34_g15196	Q9Y140	Dehydrogenase/reductase SDR family protein 7-like	NP_651717.1	uncharacterized protein Dmel_CG7601	PF00106	short chain dehydrogenase	IPR002347;IPR020904;IPR036291	Short-chain dehydrogenase/reductase SDR;Short-chain dehydrogenase/reductase, conserved site;NAD(P)-binding domain superfamily	KOG1205	Predicted dehydrogenase	GO:0016491;GO:0005778;GO:0005575;GO:0005777;GO:0003674;GO:0016020;GO:0008150;GO:0004745	molecular_function;cellular_component;cellular_component;cellular_component;molecular_function;cellular_component;biological_process;molecular_function	Catalysis of an oxidation-reduction (redox) reaction, a reversible chemical reaction in which the oxidation state of an atom or atoms within a molecule is altered. One substrate acts as a hydrogen or electron donor and becomes oxidized, while the other acts as hydrogen or electron acceptor and becomes reduced.;The lipid bilayer surrounding a peroxisome.;A location, relative to cellular compartmen…	K11166	-	-
O0L34_g10312	O0L34_g10312	JAQAHW010000033.1	341883	353922	-	1386	0.648851	0.397372	0.929282	0.774739	1.08857	0.592367	0.923929	0.279534	1.08862	0.264756	0.476257	0.14714	O0L34_g10312	-	-	-	-	-	-	-	-	-	-	-	-	-	-	-	-
O0L34_g1107	O0L34_g1107	JAQAHW010000002.1	13261117	13261767	-	651	1.77612	0.846018	2.27524	0.769741	0.526726	0.840779	1.87766	1.66639	2.225	0.775053	1.62235	1.14864	O0L34_g1107	-	-	-	-	-	-	-	-	-	-	-	-	-	-	-	-
O0L34_g2025	O0L34_g2025	JAQAHW010000027.1	2650348	2659607	-	960	1.27134	0.491748	1.74415	0.969392	0.50006	0.9265	3.39544	1.5336	2.82905	0.812264	1.71899	1.77028	O0L34_g2025	Q7JX43	Jonah 44E, isoform A	NP_001286203.1;NP_724699.1	jonah 44E, isoform B;jonah 44E, isoform A	PF00089	Trypsin	IPR001254;IPR001314;IPR009003;IPR018114;IPR033116;IPR043504	Serine proteases, trypsin domain;Peptidase S1A, chymotrypsin family;Peptidase S1, PA clan;Serine proteases, trypsin family, histidine active site;Serine proteases, trypsin family, serine active site;Peptidase S1, PA clan, chymotrypsin-like fold	KOG3627	Trypsin	GO:0006508;GO:0004252;GO:0008236	biological_process;molecular_function;molecular_function	The hydrolysis of proteins into smaller polypeptides and/or amino acids by cleavage of their peptide bonds.;Catalysis of the hydrolysis of internal, alpha-peptide bonds in a polypeptide chain by a catalytic mechanism that involves a catalytic triad consisting of a serine nucleophile that is activated by a proton relay involving an acidic residue (e.g. aspartate or glutamate) and a basic residue (…	-	-	-
O0L34_g14380	O0L34_g14380	JAQAHW010000043.1	3409543	3421844	-	3150	0.632166	0.824263	0.817768	0.431788	0.587826	1.06429	0.314136	0.885565	0.843028	0.436848	0.272419	0.496354	O0L34_g14380	Q95TU8	Netrin receptor unc-5	NP_001286450.1;NP_611033.2	unc-5, isoform B;unc-5, isoform A	PF00531;PF07679;PF00090;PF17217;PF00791	Death domain;Immunoglobulin I-set domain;Thrombospondin type 1 domain;UPA domain;ZU5 domain	IPR000488;IPR000884;IPR000906;IPR003598;IPR003599;IPR007110;IPR011029;IPR013098;IPR013783;IPR033772;IPR036179;IPR036383;IPR037936	Death domain;Thrombospondin type-1 (TSP1) repeat;ZU5 domain;Immunoglobulin subtype 2;Immunoglobulin subtype;Immunoglobulin-like domain;Death-like domain superfamily;Immunoglobulin I-set;Immunoglobulin-like fold;UPA domain;Immunoglobulin-like domain superfamily;Thrombospondin type-1 (TSP1) repeat superfamily;Netrin receptor UNC5	KOG1480	Netrin transmembrane receptor unc-5	GO:0038007;GO:0007432;GO:0005043;GO:0008347;GO:0005515;GO:0007411;GO:0016020;GO:0008045;GO:0030335;GO:0050919;GO:0005042	biological_process;biological_process;molecular_function;biological_process;molecular_function;biological_process;cellular_component;biological_process;biological_process;biological_process;molecular_function	The series of molecular signals initiated by the binding of a netrin protein to its receptor on the surface of the target cell, and ending with the regulation of a downstream cellular process, e.g. transcription. Netrins can act as chemoattractant signals for some cells and chemorepellent signals for others. Netrins also have roles outside of cell and axon guidance.;Determination of where the sal…	K07521	ko04360	Axon guidance
O0L34_g15097	O0L34_g15097	JAQAHW010000026.1	3728260	3746439	+	1659	0.929276	1.04337	0.81518	0.647251	0.702745	1.48467	0.912233	0.653898	0.873101	0.497675	0.55704	0.122927	O0L34_g15097	Q8IMY3	Glucosylceramidase	NP_001097888.1;NP_001262880.1	glucocerebrosidase 1b, isoform B;glucocerebrosidase 1b, isoform C	PF02055;PF17189	Glycosyl hydrolase family 30 TIM-barrel domain;Glycosyl hydrolase family 30 beta sandwich domain	IPR001139;IPR017853;IPR033452;IPR033453	Glycoside hydrolase family 30;Glycoside hydrolase superfamily;Glycosyl hydrolase family 30, beta sandwich domain;Glycosyl hydrolase family 30, TIM-barrel domain	KOG2566	Beta-glucocerebrosidase	GO:0008344;GO:0007613;GO:0016798;GO:0016757;GO:0034620;GO:0070050;GO:0008340;GO:0004348;GO:0006665;GO:0006680;GO:0046527	biological_process;biological_process;molecular_function;molecular_function;biological_process;biological_process;biological_process;molecular_function;biological_process;biological_process;molecular_function	Locomotory behavior in a fully developed and mature organism.;The activities involved in the mental information processing system that receives (registers), modifies, stores, and retrieves informational stimuli. The main stages involved in the formation and retrieval of memory are encoding (processing of received information by acquisition), storage (building a permanent record of received inform…	K01201	ko00600;ko00511;ko01100;ko04142	Sphingolipid metabolism;Other glycan degradation;Metabolic pathways;Lysosome
O0L34_g16037	O0L34_g16037	JAQAHW010000028.1	6648679	6652238	+	429	16.0216	16.873	13.2101	24.3626	17.105	17.5432	21.0307	19.146	30.669	14.1135	19.2335	7.44757	O0L34_g16037	-	-	-	-	-	-	-	-	-	-	-	-	-	-	-	-
O0L34_g2397	O0L34_g2397	JAQAHW010000001.1	6464222	6465138	+	471	2.86403	1.83753	2.59785	9.57519	10.7747	6.68205	2.22449	0.987095	3.58787	1.07125	1.12118	1.44329	O0L34_g2397	-	-	-	-	-	-	-	-	-	-	-	-	-	-	-	-
O0L34_g6039	O0L34_g6039	JAQAHW010000010.1	11002882	11004074	+	327	47.3423	50.5282	83.6993	14.2296	23.9085	25.3169	43.2551	25.592	27.1312	28.6155	8.07452	22.036	O0L34_g6039	-	-	-	-	-	-	-	-	-	-	-	-	-	-	-	-
O0L34_g12502	O0L34_g12502	JAQAHW010000015.1	4416324	4424640	+	1125	3319.27	2844.29	3319.91	5561.24	6475.08	6003.73	2516.79	1122.29	1720.31	1348.02	541.51	1485.08	O0L34_g12502	Q7YTY6	Serine protease inhibitor 42Dd	NP_001163067.1	serpin 42Dd	PF00079	Serpin (serine protease inhibitor)	IPR000215;IPR023796;IPR036186;IPR042178;IPR042185	Serpin family;Serpin domain;Serpin superfamily;Serpin superfamily, domain 1;Serpin superfamily, domain 2	KOG2392	Serpin	GO:0002785;GO:0005615;GO:0045861;GO:0019953;GO:0005576;GO:0002376;GO:0160035;GO:1905035;GO:0004867	biological_process;cellular_component;biological_process;biological_process;cellular_component;biological_process;biological_process;biological_process;molecular_function	Any process that stops, prevents, or reduces the frequency, rate, or extent of antimicrobial peptide production.;That part of a multicellular organism outside the cells proper, usually taken to be outside the plasma membranes, and occupied by fluid.;Any process that stops, prevents, or reduces the frequency, rate or extent of the hydrolysis of a peptide bond or bonds within a protein.;A type of r…	K13963	ko05146	Amoebiasis
O0L34_g16635	O0L34_g16635	JAQAHW010000023.1	1695503	1696462	-	960	0.401476	0.491748	0.402495	0.894824	0.642935	0.0712692	1.57645	1.37216	0.314339	0.0477802	0.275038	0.708113	O0L34_g16635	-	-	-	-	-	-	-	-	-	-	-	-	-	-	-	-
O0L34_g3582	O0L34_g3582	JAQAHW010000032.1	5128664	5132269	-	2544	0.353501	0.278348	0.253142	0.6472	0.566106	0.484093	0.251683	0.456881	0.403303	0.270454	0.25947	0.106885	O0L34_g3582	-	-	-	-	-	-	-	-	-	-	-	-	-	-	-	-
O0L34_g15404	O0L34_g15404	JAQAHW010000009.1	4863399	4868629	-	1266	34.4014	17.6501	47.3584	826.235	651.128	259.514	1.14944	1.40774	1.66853	74.5281	43.224	35.9762	O0L34_g15404	-	-	-	-	-	-	-	-	-	-	-	-	-	-	-	-
O0L34_g6988	O0L34_g6988	JAQAHW010000003.1	8292671	8295119	+	1623	5.14523	6.35061	8.92781	8.68911	5.66216	6.32333	8.32048	7.40017	7.36286	36.0056	28.3071	35.1832	O0L34_g6988	Q95078	Cytochrome P450 18a1	NP_523403.2;NP_728191.1	cytochrome P450 18a1, isoform B;cytochrome P450 18a1, isoform A	PF00067	Cytochrome P450	IPR001128;IPR002401;IPR017972;IPR036396	Cytochrome P450;Cytochrome P450, E-class, group I;Cytochrome P450, conserved site;Cytochrome P450 superfamily	KOG0156	Cytochrome P450 CYP2 subfamily	GO:0046344;GO:0007304;GO:0016020;GO:0005737;GO:0016712;GO:0035210;GO:0046872;GO:0006082;GO:0043231;GO:0005783;GO:0007480;GO:0007552;GO:0016705;GO:0020037;GO:0005506;GO:0006805;GO:0008395;GO:0004497;GO:0035074;GO:0005789	biological_process;biological_process;cellular_component;cellular_component;molecular_function;biological_process;molecular_function;biological_process;cellular_component;cellular_component;biological_process;biological_process;molecular_function;molecular_function;molecular_function;biological_process;molecular_function;molecular_function;biological_process;cellular_component	The chemical reactions and pathways resulting in the breakdown of ecdysteroids, a group of polyhydroxylated ketosteroids which initiate post-embryonic development.;The construction of a chorion-containing eggshell. An example of this is found in Drosophila melanogaster.;A lipid bilayer along with all the proteins and protein complexes embedded in it and attached to it.;The contents of a cell excl…	K14985	ko00981	Insect hormone biosynthesis
O0L34_g18475	O0L34_g18475	JAQAHW010000051.1	2821735	2827808	-	1299	1.58242	1.87765	1.68558	0.551085	0.897502	0.632041	1.03062	1.43163	0.929224	8.0156	7.01253	6.64613	O0L34_g18475	Q9W322	GH10201p	NP_572577.1;NP_001285060.1	uncharacterized protein Dmel_CG3106, isoform A;uncharacterized protein Dmel_CG3106, isoform B	PF01757;PF20146	Acyltransferase family;Nose resistant-to-fluoxetine protein, N-terminal domain	IPR002656;IPR006621	Acyltransferase 3 domain;Nose resistant-to-fluoxetine protein, N-terminal	KOG3700	Predicted acyltransferase	GO:0016746;GO:0016020;GO:0016747	molecular_function;cellular_component;molecular_function	Catalysis of the transfer of an acyl group from one compound (donor) to another (acceptor).;A lipid bilayer along with all the proteins and protein complexes embedded in it and attached to it.;Catalysis of the transfer of an acyl group, other than amino-acyl, from one compound (donor) to another (acceptor).	-	-	-
O0L34_g5628	O0L34_g5628	JAQAHW010000006.1	16431709	16454446	-	1191	1.72591	2.2461	1.29772	0.540951	0.978887	0.344677	17.6431	19.388	18.9522	61.5438	47.8304	54.8511	O0L34_g5628	Q9VCR2	Uncharacterized protein, isoform A	NP_651120.1;NP_732822.1;NP_001287478.1	uncharacterized protein Dmel_CG6726, isoform A;uncharacterized protein Dmel_CG6726, isoform B;uncharacterized protein Dmel_CG6726, isoform C	PF07687;PF01546	Peptidase dimerisation domain;Peptidase family M20/M25/M40	IPR002933;IPR010159;IPR011650;IPR036264	Peptidase M20;N-acyl-L-amino-acid amidohydrolase;Peptidase M20, dimerisation domain;Bacterial exopeptidase dimerisation domain	KOG2275	Aminoacylase ACY1 and related metalloexopeptidases	GO:0016787;GO:0005737;GO:0006520;GO:0046872;GO:0004046	molecular_function;cellular_component;biological_process;molecular_function;molecular_function	Catalysis of the hydrolysis of various bonds, e.g. C-O, C-N, C-C, phosphoric anhydride bonds, etc.;The contents of a cell excluding the plasma membrane and nucleus, but including other subcellular structures.;The chemical reactions and pathways involving amino acids, carboxylic acids containing one or more amino groups.;Binding to a metal ion.;Catalysis of the reaction: an N-acyl-L-amino acid + H…	K14677	ko00220;ko01100;ko01230;ko01210;ko01130;ko01110	Arginine biosynthesis;Metabolic pathways;Biosynthesis of amino acids;"2-Oxocarboxylic acid metabolism";Biosynthesis of antibiotics;Biosynthesis of secondary metabolites
O0L34_g16472	O0L34_g16472	JAQAHW010000014.1	11648315	11683609	+	942	14.3884	19.3776	7.79354	3.34372	3.49451	3.77681	5.62302	7.89676	6.98354	110.339	75.1889	54.7728	O0L34_g16472	Q9VHX7	Elongation of very long chain fatty acids protein 7	NP_649754.1	ELOVL fatty acid elongase 7	PF01151	GNS1/SUR4 family	IPR002076	ELO family	KOG3071	Fatty acyl-CoA elongase/Polyunsaturated fatty acid specific elongation enzyme	GO:0019367;GO:0001676;GO:0034626;GO:0005789;GO:0016740;GO:0009922;GO:0006633;GO:0042761;GO:0016020;GO:0030148;GO:0034625;GO:0030497	biological_process;biological_process;biological_process;cellular_component;molecular_function;molecular_function;biological_process;biological_process;cellular_component;biological_process;biological_process;biological_process	Elongation of a saturated fatty acid chain.;The chemical reactions and pathways involving a long-chain fatty acid. A long-chain fatty acid has an aliphatic tail containing 13 to 22 carbons.;Elongation of a fatty acid chain into which two or more C-C double bonds have been introduced.;The lipid bilayer surrounding the endoplasmic reticulum.;Catalysis of the transfer of a group, e.g. a methyl group…	-	-	-
O0L34_g15448	O0L34_g15448	JAQAHW010000009.1	7811227	7812391	-	885	0	0.355614	0	3.72085	5.19191	5.02508	0.0657712	0.175112	0.0681956	6.63416	3.50557	3.7638	O0L34_g15448	-	-	-	-	-	-	-	-	-	-	-	-	-	-	-	-
O0L34_g8374	O0L34_g8374	JAQAHW010000022.1	7189012	7191552	+	1353	13.9582	13.3168	18.7534	6.66654	70.8606	79.5939	0.731358	1.66084	1.33821	38.3428	14.9289	38.9384	O0L34_g8374	P61857	Tubulin beta-2 chain	NP_524290.2	beta-Tubulin at 85D	PF00091;PF03953	Tubulin/FtsZ family, GTPase domain;Tubulin C-terminal domain	IPR000217;IPR002453;IPR003008;IPR008280;IPR013838;IPR017975;IPR018316;IPR023123;IPR036525;IPR037103	Tubulin;Beta tubulin;Tubulin/FtsZ, GTPase domain;Tubulin/FtsZ, C-terminal;Beta tubulin, autoregulation binding site;Tubulin, conserved site;Tubulin/FtsZ, 2-layer sandwich domain;Tubulin, C-terminal;Tubulin/FtsZ, GTPase domain superfamily;Tubulin/FtsZ-like, C-terminal domain	KOG1375	Beta tubulin	GO:0000226;GO:0000278;GO:0046872;GO:0003924;GO:0005856;GO:0005525;GO:0007017;GO:0005200;GO:0005874;GO:0007435;GO:0005737	biological_process;biological_process;molecular_function;molecular_function;cellular_component;molecular_function;biological_process;molecular_function;cellular_component;biological_process;cellular_component	A process that is carried out at the cellular level which results in the assembly, arrangement of constituent parts, or disassembly of cytoskeletal structures comprising microtubules and their associated proteins.;Progression through the phases of the mitotic cell cycle, the most common eukaryotic cell cycle, which canonically comprises four successive phases called G1, S, G2, and M and includes …	K07375	ko05130;ko04145;ko04540	Pathogenic Escherichia coli infection;Phagosome;Gap junction
[truncated: 4,071 more rows]
